# Supplementary material for: Bis{μ-1-[(2-ethyl-1H-imidazol-1-yl)meth­yl]-1H-benzotriazole}bis­(iodido­cadmium)
Source: Acta Crystallogr Sect E Struct Rep Online. 2011 Jun 11;67(Pt 7):m882. doi: 10.1107/S1600536811021179 (PMC3152091; doi:10.1107/S1600536811021179)
Supplement: Supplementary file 2 [file e-67-0m882-Isup2.hkl]

# 
# h,k,l, Fc-squared, Fo-squared, sigma(Fo-squared) and status flag 
# 
data_I
_shelx_title   ' 20110578 in P-1'
_shelx_refln_list_code          4 
_shelx_F_calc_maximum      234.11 
_exptl_crystal_F_000       548.00 
_reflns_d_resolution_high  0.8002 
 
loop_ 
 _symmetry_equiv_pos_as_xyz 
 'x, y, z' 
 '-x, -y, -z' 
 
_cell_length_a     7.8323 
_cell_length_b    10.0657 
_cell_length_c    11.2335 
_cell_angle_alpha  78.849 
_cell_angle_beta   86.020 
_cell_angle_gamma  77.538 
 
_shelx_F_squared_multiplier     1.000 
 
loop_ 
 _refln_index_h 
 _refln_index_k 
 _refln_index_l 
 _refln_F_squared_calc 
 _refln_F_squared_meas 
 _refln_F_squared_sigma 
 _refln_observed_status 
   2   0   0     8444.40     8633.10    125.36 o 
   3   0   0       68.99       87.03      4.73 o 
   4   0   0    12676.11    12125.04    110.58 o 
   5   0   0     4781.60     4573.10     77.00 o 
   6   0   0        0.55       -4.55      6.55 o 
   7   0   0      417.16      386.09     22.16 o 
   8   0   0      176.10      186.91     19.17 o 
   9   0   0     2171.63     2150.30     83.07 o 
  -9   1   0      379.84      430.39     38.01 o 
  -8   1   0      337.80      345.85     25.79 o 
  -7   1   0       46.70       50.12      9.08 o 
  -6   1   0     3730.17     3723.18     63.15 o 
  -5   1   0     1657.34     1650.62     31.91 o 
  -4   1   0     2080.60     2115.98     43.68 o 
  -3   1   0     9921.84    10158.27    118.82 o 
  -2   1   0    22957.54    21493.73    181.23 o 
  -1   1   0     3616.22     3697.20     41.79 o 
   1   1   0     9209.00     8956.89    265.87 o 
   2   1   0     4994.58     5088.55     55.14 o 
   3   1   0     4503.27     4480.18     40.90 o 
   4   1   0     2702.28     2801.14     34.60 o 
   5   1   0        6.96       15.35      5.01 o 
   6   1   0     2156.72     2223.50     51.97 o 
   7   1   0     1244.60     1205.14     44.08 o 
   8   1   0        0.28        6.27      8.08 o 
   9   1   0      314.16      288.56     29.12 o 
  -9   2   0      264.19      278.97     33.63 o 
  -8   2   0      145.92      153.07     20.22 o 
  -7   2   0       63.15       83.25     10.24 o 
  -6   2   0      507.38      510.87     20.89 o 
  -5   2   0     6920.85     6960.61     74.79 o 
  -4   2   0      205.32      221.78      9.68 o 
  -3   2   0     8394.59     8239.68    127.21 o 
  -2   2   0     6238.15     6305.45     84.28 o 
  -1   2   0    29544.34    26939.83    192.21 o 
   0   2   0    17464.96    16319.07    121.98 o 
   1   2   0    24115.72    22073.43    309.52 o 
   2   2   0     1082.51     1191.08     21.25 o 
   3   2   0      159.22      183.30      9.60 o 
   4   2   0    11463.75    11554.01    125.02 o 
   5   2   0     1509.79     1401.65     38.71 o 
   6   2   0     3258.66     3238.36     68.84 o 
   7   2   0      402.61      403.52     24.92 o 
   8   2   0     1537.46     1518.20     68.21 o 
   9   2   0      196.04      192.31     20.90 o 
  -8   3   0       79.10       89.28     16.71 o 
  -7   3   0      392.31      404.91     32.35 o 
  -6   3   0        2.63       -0.80      4.80 o 
  -5   3   0    12221.62    11913.11    124.95 o 
  -4   3   0      340.88      352.88     16.13 o 
  -3   3   0     4966.84     5082.11     77.72 o 
  -2   3   0     1483.62     1728.03     47.20 o 
  -1   3   0    38969.36    35032.05    220.35 o 
   0   3   0    18678.13    18071.37    137.31 o 
   1   3   0      331.92      357.23      9.41 o 
   2   3   0     3067.34     3109.96     62.37 o 
   3   3   0     1178.75     1146.72     25.56 o 
   4   3   0    19685.96    18813.22    203.34 o 
   5   3   0      160.18      165.30     10.83 o 
   6   3   0     1091.07     1080.65     36.09 o 
   7   3   0      101.13       87.18     12.39 o 
   8   3   0     3692.87     3558.30     97.67 o 
   9   3   0      212.46      277.39     32.15 o 
  -8   4   0      489.33      547.45     61.96 o 
  -7   4   0     1389.14     1338.35     56.57 o 
  -6   4   0        0.43       10.14      7.96 o 
  -5   4   0      718.58      734.62     28.61 o 
  -4   4   0     5118.14     5230.09     69.98 o 
  -3   4   0      450.58      429.47     19.43 o 
  -2   4   0      886.15      874.75     15.53 o 
  -1   4   0      890.90      920.36     17.41 o 
   0   4   0     6465.25     6849.31     59.13 o 
   1   4   0     8325.34     8724.24     79.47 o 
   2   4   0     5339.76     5195.92    171.43 o 
   3   4   0       64.54       61.88     13.05 o 
   4   4   0      339.60      335.78     11.69 o 
   5   4   0     9148.71     9450.79    108.69 o 
   6   4   0      825.80      753.25     28.63 o 
   7   4   0        4.56       14.65      6.68 o 
   8   4   0       63.03       73.80     27.79 o 
   9   4   0      732.21      630.07     56.97 o 
  -7   5   0      777.85      715.19     66.19 o 
  -6   5   0     1770.71     1807.21     55.12 o 
  -5   5   0      887.75      919.43     33.21 o 
  -4   5   0     1759.11     1744.24     43.47 o 
  -3   5   0      154.56      137.90      9.97 o 
  -2   5   0     1904.14     1992.81     30.92 o 
  -1   5   0    24854.64    23745.27    191.80 o 
   0   5   0     2569.64     2517.37     33.56 o 
   1   5   0     3473.65     3456.39     49.44 o 
   2   5   0     2024.08     1994.89     25.96 o 
   3   5   0    19196.62    18254.03    324.14 o 
   4   5   0     1735.12     1671.10     73.51 o 
   5   5   0     4441.22     4474.63     58.29 o 
   6   5   0       21.74       40.14      6.73 o 
   7   5   0      613.31      604.27     51.26 o 
   8   5   0     1719.42     1696.21    107.56 o 
   9   5   0      394.30      371.73     45.84 o 
  -7   6   0        7.42      -12.63     15.49 o 
  -6   6   0     1709.82     1676.69     63.50 o 
  -5   6   0       22.38       17.18      8.85 o 
  -4   6   0       76.25       88.06     10.87 o 
  -3   6   0     1085.82     1101.75     34.18 o 
  -2   6   0     1828.20     1780.92     28.59 o 
  -1   6   0     8207.20     8183.29     79.04 o 
   0   6   0     2296.76     2311.54     44.44 o 
   1   6   0     2447.14     2445.65     72.33 o 
   2   6   0       34.27       45.56      4.18 o 
   3   6   0     7718.98     7394.90    201.02 o 
   4   6   0      173.12      178.36     24.74 o 
   5   6   0        0.46       -9.26     14.81 o 
   6   6   0       36.44       43.05     16.07 o 
   7   6   0     1032.29     1074.17     70.50 o 
   8   6   0      821.13      802.88     64.18 o 
   9   6   0      140.34      177.26     41.20 o 
  -6   7   0        0.01        0.53     12.71 o 
  -5   7   0      325.10      320.42     24.06 o 
  -4   7   0      665.07      634.28     31.28 o 
  -3   7   0      668.67      696.23     27.94 o 
  -2   7   0     1739.69     1664.66     34.33 o 
  -1   7   0      305.44      281.01     14.95 o 
   0   7   0     8765.81     8460.45    108.91 o 
   1   7   0     2186.76     2327.19     56.25 o 
   2   7   0      160.60      136.77      7.72 o 
   3   7   0      174.74      231.23     29.11 o 
   4   7   0     3188.28     3318.84    150.18 o 
   5   7   0     1155.80     1118.51     81.81 o 
   6   7   0       34.25       33.20     16.88 o 
   7   7   0      172.73      230.53     71.55 o 
   8   7   0      306.75      354.11     44.82 o 
   9   7   0      879.96      830.68     71.04 o 
  -5   8   0        2.28        1.76     16.29 o 
  -4   8   0      171.90      187.04     18.43 o 
  -3   8   0      412.95      387.82     24.39 o 
  -2   8   0     5828.30     5683.54     97.98 o 
  -1   8   0      357.46      348.58     19.52 o 
   0   8   0     1949.63     1937.60     52.46 o 
   1   8   0      235.08      210.02     14.05 o 
   2   8   0     1136.38     1207.54     31.76 o 
   3   8   0     4477.54     4523.65    150.49 o 
   4   8   0      757.80      780.27     56.36 o 
   5   8   0        1.69       22.31     17.20 o 
   6   8   0       17.19        4.56     14.88 o 
   7   8   0     2187.89     2076.09    128.82 o 
   8   8   0      351.20      358.78    103.54 o 
  -5   9   0      562.05      615.73     52.24 o 
  -4   9   0      224.30      230.59     21.22 o 
  -3   9   0        1.83      -12.35     12.35 o 
  -2   9   0     1496.25     1524.58     49.30 o 
  -1   9   0     1256.15     1211.00     45.78 o 
   0   9   0      203.42      161.30     16.40 o 
   1   9   0        2.09        5.62      6.44 o 
   2   9   0     1701.09     1911.00    131.68 o 
   3   9   0       98.38       89.88     21.01 o 
   4   9   0     1149.57     1074.49     69.04 o 
   5   9   0      123.38      169.86     29.62 o 
   6   9   0       14.05       13.12     15.38 o 
   7   9   0      574.70      621.31     77.58 o 
   8   9   0      399.47      419.63     84.25 o 
  -3  10   0      270.22      253.10     24.56 o 
  -2  10   0      177.50      115.56     15.70 o 
  -1  10   0     1099.42     1063.88     45.41 o 
   0  10   0        2.68        7.13     14.00 o 
   1  10   0      241.98      162.55     30.14 o 
   2  10   0      423.67      420.04     35.58 o 
   3  10   0      483.60      532.15     80.57 o 
   4  10   0     1254.85     1200.22     76.54 o 
   5  10   0      175.77      264.78     39.00 o 
   6  10   0      217.98      228.03     36.67 o 
   7  10   0      147.72      110.41     33.75 o 
  -2  11   0      225.77      243.95     32.62 o 
  -1  11   0        3.51       28.10     15.80 o 
   0  11   0       18.87       40.98     23.14 o 
   1  11   0        0.14       -6.04     20.46 o 
   2  11   0     1365.79     1451.76     69.05 o 
   3  11   0       15.81       21.79     15.34 o 
   4  11   0       43.03       78.73     22.89 o 
   5  11   0      137.96       75.90     24.75 o 
   6  11   0      536.78      675.90     64.66 o 
   0  12   0       55.48       63.16     22.92 o 
   1  12   0        6.21        2.27     32.83 o 
   2  12   0      345.11      343.96     57.34 o 
   3  12   0      816.85      771.63     53.78 o 
   4  12   0        8.45        0.80     28.48 o 
  -3 -12   1       79.00       71.63     47.11 o 
  -2 -12   1      167.75      161.87     33.26 o 
  -1 -12   1       17.03       22.58     50.63 o 
  -5 -11   1       13.51       24.69     18.52 o 
  -4 -11   1      268.05      271.16     39.61 o 
  -3 -11   1      874.18     1039.09     59.34 o 
  -2 -11   1       12.09        8.87     13.25 o 
  -1 -11   1       38.43       43.44     19.47 o 
   0 -11   1       71.59       82.81     30.20 o 
   1 -11   1     1269.76     1422.45     70.69 o 
   2 -11   1        0.43       -7.18      7.18 o 
  -6 -10   1      120.84      134.02     31.39 o 
  -5 -10   1      349.60      358.14     96.42 o 
  -4 -10   1      108.52      111.62     40.21 o 
  -3 -10   1      176.33      167.09     28.95 o 
  -2 -10   1     1012.70     1238.48     94.71 o 
  -1 -10   1      317.46      280.92     28.23 o 
   0 -10   1        1.21      -13.76     13.76 o 
   1 -10   1      607.32      521.12     29.03 o 
   2 -10   1      730.96      764.24     44.14 o 
   3 -10   1       76.26      103.40     19.91 o 
  -7  -9   1      393.71      373.02     46.38 o 
  -6  -9   1       29.08       74.84     22.51 o 
  -5  -9   1      261.80      239.30     34.92 o 
  -4  -9   1     1196.99     1443.35    160.26 o 
  -3  -9   1      123.75      112.34     32.44 o 
  -2  -9   1     1889.48     2110.26     93.59 o 
  -1  -9   1     1801.87     1744.46     44.96 o 
   0  -9   1      434.62      465.81     23.44 o 
   1  -9   1      847.30      928.64     32.68 o 
   2  -9   1     1265.12     1263.06     40.53 o 
   3  -9   1       11.27       15.03      7.75 o 
   4  -9   1      205.48      173.97     21.83 o 
  -8  -8   1      499.97      553.90     58.30 o 
  -7  -8   1       95.43       84.76     26.22 o 
  -6  -8   1       54.68       45.03     43.31 o 
  -5  -8   1       64.41       57.36     18.87 o 
  -4  -8   1     5769.17     5819.35    330.83 o 
  -3  -8   1       28.08       39.92     15.22 o 
  -2  -8   1      182.41      171.25     24.94 o 
  -1  -8   1        0.11       14.18      9.94 o 
   0  -8   1     2504.99     2371.70     60.08 o 
   1  -8   1      441.83      503.23     27.06 o 
   2  -8   1      322.49      382.62     26.38 o 
   3  -8   1       74.87       60.54     10.06 o 
   4  -8   1        0.63       -8.72      8.72 o 
   5  -8   1     1388.29     1335.10     59.34 o 
  -8  -7   1        1.50       18.67     17.03 o 
  -7  -7   1      979.04     1000.64     71.61 o 
  -6  -7   1      928.75      959.02     66.17 o 
  -5  -7   1       38.81       51.60     18.85 o 
  -4  -7   1      401.97      406.19     39.62 o 
  -3  -7   1     3311.44     3332.25     57.00 o 
  -2  -7   1        5.08        9.15      3.28 o 
  -1  -7   1      585.17      595.93     25.57 o 
   0  -7   1      388.59      415.09     22.27 o 
   1  -7   1      385.88      368.59     22.56 o 
   2  -7   1     4122.95     4158.63     69.60 o 
   3  -7   1      707.77      665.80     39.17 o 
   4  -7   1      186.45      193.68     16.33 o 
   5  -7   1      241.16      255.21     19.78 o 
   6  -7   1     1224.24     1148.57     66.50 o 
  -9  -6   1      861.33      861.68     71.57 o 
  -8  -6   1      243.69      210.37     43.77 o 
  -7  -6   1      790.68      788.34     61.39 o 
  -6  -6   1      824.46      891.92     61.86 o 
  -5  -6   1     1723.12     1778.51     83.17 o 
  -4  -6   1     2118.93     2184.54     87.30 o 
  -3  -6   1     4629.50     4459.67     75.86 o 
  -2  -6   1        0.48        4.32      3.26 o 
  -1  -6   1       86.47       91.05     11.56 o 
   0  -6   1     9609.40     9501.45    113.15 o 
   1  -6   1     1155.84     1138.05     26.46 o 
   2  -6   1     2054.01     1952.58     31.05 o 
   3  -6   1     2632.81     2582.77     65.59 o 
   4  -6   1     2305.43     2428.10     66.86 o 
   5  -6   1      107.21      121.73     15.34 o 
   6  -6   1      904.25      938.27     37.59 o 
   7  -6   1      169.32      135.52     25.22 o 
  -9  -5   1     1012.04     1023.79     75.65 o 
  -8  -5   1      100.40       85.67     24.96 o 
  -7  -5   1       95.99      101.81     26.94 o 
  -6  -5   1       63.61       69.00      9.54 o 
  -5  -5   1     6942.79     7182.13    120.06 o 
  -4  -5   1     1399.35     1502.84     33.35 o 
  -3  -5   1      116.24      118.88      6.92 o 
  -2  -5   1       66.55       59.37      5.08 o 
  -1  -5   1      954.07      985.81     26.33 o 
   0  -5   1    11205.27    10855.03    100.94 o 
   1  -5   1     4476.99     4341.60     58.65 o 
   2  -5   1       16.10       12.08      2.95 o 
   3  -5   1      852.83      858.98     35.50 o 
   4  -5   1     6607.52     6679.35    116.44 o 
   5  -5   1       81.47       84.20     11.06 o 
   6  -5   1        5.74        6.04      8.21 o 
   7  -5   1       10.93       11.46     12.41 o 
  -9  -4   1        1.11       -7.28     32.29 o 
  -8  -4   1     1600.30     1634.49     89.21 o 
  -7  -4   1       10.47       24.13      6.92 o 
  -6  -4   1      266.77      250.52     17.36 o 
  -5  -4   1       14.14       12.02      5.12 o 
  -4  -4   1     2583.35     2557.21     42.68 o 
  -3  -4   1     6806.79     6523.44     71.62 o 
  -2  -4   1     7541.20     8118.86     99.86 o 
  -1  -4   1     2195.96     2314.04     31.74 o 
   0  -4   1       39.19       55.11      4.59 o 
   1  -4   1    28135.78    26828.53    187.53 o 
   2  -4   1     2229.27     2338.83     30.46 o 
   3  -4   1      138.55      117.12      7.55 o 
   4  -4   1       19.81       18.37      7.83 o 
   5  -4   1     1633.09     1641.67     52.58 o 
   6  -4   1      834.62      774.32     31.62 o 
   7  -4   1      244.53      233.38     19.11 o 
   8  -4   1       28.21       33.99     19.76 o 
  -9  -3   1      335.40      290.51     39.51 o 
  -8  -3   1      440.95      482.95     29.49 o 
  -7  -3   1      351.39      332.36     22.54 o 
  -6  -3   1     1333.04     1285.81     40.73 o 
  -5  -3   1     9756.13    10210.32    128.70 o 
  -4  -3   1     2166.46     2246.70     41.62 o 
  -3  -3   1     5781.91     6085.54     60.85 o 
  -2  -3   1     2797.40     2910.84     41.96 o 
  -1  -3   1    33909.84    29374.84    264.37 o 
   0  -3   1     1250.05     1252.21     17.71 o 
   1  -3   1     5403.57     5431.32     57.36 o 
   2  -3   1     2547.03     2701.88     39.73 o 
   3  -3   1     3269.42     3176.54     56.92 o 
   4  -3   1     4294.66     4368.15     66.23 o 
   5  -3   1     1164.70     1185.01     34.07 o 
   6  -3   1      128.30      110.97     12.20 o 
   7  -3   1      369.86      337.91     21.69 o 
   8  -3   1     1330.06     1458.49     75.60 o 
  -9  -2   1       13.36       -1.67      9.43 o 
  -8  -2   1      114.26      138.85     17.18 o 
  -7  -2   1      447.14      450.82     26.91 o 
  -6  -2   1      442.12      460.48     24.67 o 
  -5  -2   1     7544.13     7511.28    111.34 o 
  -4  -2   1     3767.70     3689.97     60.49 o 
  -3  -2   1     1635.57     1824.67     27.12 o 
  -2  -2   1       47.89       48.14      4.20 o 
  -1  -2   1    22401.10    20903.12    237.85 o 
   0  -2   1    13069.68    12593.15    134.58 o 
   1  -2   1     3317.45     3450.21     32.48 o 
   2  -2   1      234.57      266.85     10.51 o 
   3  -2   1     2722.69     2943.44     43.49 o 
   4  -2   1     3648.37     3786.44     64.79 o 
   5  -2   1     2116.80     2034.54     46.54 o 
   6  -2   1      349.07      362.31     17.64 o 
   7  -2   1      183.89      146.71     14.80 o 
   8  -2   1     1153.52     1194.47     55.74 o 
   9  -2   1      326.32      278.57     34.15 o 
  -9  -1   1      333.72      353.77     27.95 o 
  -8  -1   1      474.30      494.06     30.96 o 
  -7  -1   1      931.95      971.37     40.14 o 
  -6  -1   1     1405.30     1483.67     46.01 o 
  -5  -1   1      816.62      811.28     30.28 o 
  -4  -1   1    24248.43    23869.35    233.75 o 
  -3  -1   1     4692.05     4913.65     48.48 o 
  -2  -1   1      680.61      794.38     24.91 o 
  -1  -1   1     2010.49     2260.06     38.93 o 
   0  -1   1    11355.98    10921.70    130.19 o 
   1  -1   1     4717.26     4961.38     57.77 o 
   2  -1   1     1173.03     1219.45     19.01 o 
   3  -1   1     4525.08     4571.97     49.40 o 
   4  -1   1     3333.53     3515.30     53.78 o 
   5  -1   1    11656.90    11354.59    129.32 o 
   6  -1   1     1077.15     1083.05     31.69 o 
   7  -1   1      357.31      340.64     19.05 o 
   8  -1   1       16.39       27.32     10.18 o 
   9  -1   1     1119.74     1033.19     78.14 o 
  -9   0   1        7.20       -9.15     10.69 o 
  -8   0   1      128.31      105.18     15.14 o 
  -7   0   1      451.30      410.22     26.44 o 
  -6   0   1    10549.83    10248.89    150.74 o 
  -5   0   1      839.17      831.76     27.77 o 
  -4   0   1     4675.46     4716.69     60.19 o 
  -3   0   1     1328.31     1364.06     32.84 o 
  -2   0   1    26026.17    24525.42    224.49 o 
  -1   0   1    14072.43    13498.55    140.84 o 
   1   0   1     3829.65     3829.30     46.36 o 
   2   0   1      925.59      987.12     14.58 o 
   3   0   1    32497.83    29840.41    296.55 o 
   4   0   1       18.92       26.41      4.81 o 
   5   0   1     4819.45     5001.09     73.15 o 
   6   0   1     1389.23     1375.16     35.79 o 
   7   0   1     3400.43     3530.49     79.44 o 
   8   0   1      332.06      339.56     22.11 o 
   9   0   1      170.45      213.41     26.68 o 
  -9   1   1      685.16      800.85     46.78 o 
  -8   1   1      311.73      285.37     24.42 o 
  -7   1   1      109.89       89.16     11.00 o 
  -6   1   1     3386.87     3414.96     65.18 o 
  -5   1   1     4257.27     4314.52     61.49 o 
  -4   1   1      788.45      874.55     21.88 o 
  -3   1   1      239.08      297.41     12.65 o 
  -2   1   1     1657.75     1706.39     27.52 o 
  -1   1   1      391.76      418.70     14.80 o 
   1   1   1     5853.33     5922.98     70.91 o 
   2   1   1      563.37      657.74     13.27 o 
   3   1   1     9870.74     9977.50     85.25 o 
   4   1   1     9907.70     9556.02    105.18 o 
   5   1   1       94.92      111.54     10.51 o 
   6   1   1      524.20      530.94     20.99 o 
   7   1   1      973.14      979.83     39.07 o 
   8   1   1       61.10       77.11     13.05 o 
   9   1   1      647.63      588.11     34.90 o 
  -9   2   1      583.33      635.59     42.16 o 
  -8   2   1      653.30      768.44     51.42 o 
  -7   2   1     1012.93     1003.66     39.02 o 
  -6   2   1      764.03      736.80     27.01 o 
  -5   2   1     6135.85     6094.81     87.77 o 
  -4   2   1       12.38       17.64      5.56 o 
  -3   2   1      167.70      169.48     12.15 o 
  -2   2   1     6829.49     6922.69     74.31 o 
  -1   2   1     2498.76     2467.67     35.81 o 
   0   2   1    28583.17    25093.73    203.20 o 
   1   2   1     7474.07     7597.11    104.28 o 
   2   2   1    14835.04    14716.37    140.09 o 
   3   2   1     2220.83     2404.91     31.05 o 
   4   2   1    22791.33    21902.49    214.25 o 
   5   2   1       21.05       15.55      5.13 o 
   6   2   1       99.91       77.85      9.34 o 
   7   2   1      880.08      927.98     37.68 o 
   8   2   1     1164.71     1168.74     45.68 o 
   9   2   1      708.86      696.84     37.65 o 
  -8   3   1      202.80      221.88     25.29 o 
  -7   3   1     1922.94     1847.43     65.89 o 
  -6   3   1     1379.49     1359.31     43.48 o 
  -5   3   1      181.75      171.58     10.81 o 
  -4   3   1       67.81       86.87      7.11 o 
  -3   3   1       22.46       21.07      3.61 o 
  -2   3   1    21813.38    20491.48    195.79 o 
  -1   3   1     3089.09     3388.63     38.22 o 
   0   3   1     1833.96     1828.05     21.96 o 
   1   3   1     9484.46     9325.64    107.51 o 
   2   3   1    28686.66    26473.21    322.86 o 
   3   3   1     2278.36     2375.11     31.25 o 
   4   3   1     1926.58     2041.32     31.62 o 
   5   3   1      446.93      452.02     14.87 o 
   6   3   1      123.94      101.89      9.86 o 
   7   3   1     4103.79     4088.73     83.27 o 
   8   3   1       10.98       20.74      9.46 o 
   9   3   1        7.99        5.20     11.24 o 
  -8   4   1       48.50       30.52     16.24 o 
  -7   4   1      164.45      154.34     21.54 o 
  -6   4   1      396.03      437.92     30.30 o 
  -5   4   1     3345.00     3310.10     75.23 o 
  -4   4   1      559.03      538.97     18.08 o 
  -3   4   1      104.63      106.17      6.68 o 
  -2   4   1     3094.35     3219.62     71.06 o 
  -1   4   1    18532.77    17464.26    133.40 o 
   0   4   1      115.57      122.65      6.15 o 
   1   4   1      474.70      480.81     10.75 o 
   2   4   1     1679.63     1711.66     58.25 o 
   3   4   1     4603.78     4264.60    107.18 o 
   4   4   1     8953.66     9270.90    159.19 o 
   5   4   1        2.87        5.54      3.51 o 
   6   4   1       44.53       40.77      7.73 o 
   7   4   1       38.16       29.14      9.47 o 
   8   4   1     2665.52     2482.70    118.60 o 
   9   4   1       12.16        2.70     15.12 o 
  -7   5   1      895.44      866.15     52.32 o 
  -6   5   1      425.76      365.63     29.00 o 
  -5   5   1     2261.99     2291.77     58.34 o 
  -4   5   1     3082.01     3129.34     65.46 o 
  -3   5   1     6330.82     6305.31     78.67 o 
  -2   5   1      639.51      636.80     15.79 o 
  -1   5   1     7632.75     7227.96     73.29 o 
   0   5   1     1742.85     1772.64     26.03 o 
   1   5   1     1829.00     1854.77     29.16 o 
   2   5   1     9459.60     9252.95    149.56 o 
   3   5   1    11027.47    10878.24    212.16 o 
   4   5   1     3526.54     3392.92    103.64 o 
   5   5   1      699.11      698.61     16.61 o 
   6   5   1     3696.13     3723.10     66.17 o 
   7   5   1      283.99      322.25     37.78 o 
   8   5   1     2123.54     2101.59    159.29 o 
   9   5   1      132.85      115.01     25.47 o 
  -7   6   1      981.18     1084.10     70.32 o 
  -6   6   1      517.76      549.82     37.58 o 
  -5   6   1       78.54       78.58     11.29 o 
  -4   6   1      220.95      213.35     17.45 o 
  -3   6   1     5711.94     5569.28     88.39 o 
  -2   6   1      117.21      128.84      7.68 o 
  -1   6   1       48.24       54.75      9.52 o 
   0   6   1     1327.71     1280.09     31.67 o 
   1   6   1      534.25      520.15     15.72 o 
   2   6   1     4821.75     4673.14     52.50 o 
   3   6   1      892.64      887.45     40.57 o 
   4   6   1        2.13       12.12      8.48 o 
   5   6   1      368.75      326.38     30.76 o 
   6   6   1     4417.40     4228.83    138.28 o 
   7   6   1       53.39      103.83     73.26 o 
   8   6   1       11.56        6.23     15.73 o 
   9   6   1      421.65      413.00     49.17 o 
  -6   7   1     1665.00     1781.35     68.46 o 
  -5   7   1      140.10       85.85     16.53 o 
  -4   7   1      257.59      269.89     20.23 o 
  -3   7   1      352.45      359.40     22.27 o 
  -2   7   1     2208.33     2121.53     35.92 o 
  -1   7   1     1344.97     1236.30     28.03 o 
   0   7   1      252.56      274.51     22.16 o 
   1   7   1        3.18        5.17      4.14 o 
   2   7   1      804.99      778.19     19.77 o 
   3   7   1    12355.19    11378.46    238.30 o 
   4   7   1       60.91       70.23     14.44 o 
   5   7   1      843.82      791.27     44.74 o 
   6   7   1       69.06       92.46     24.99 o 
   7   7   1     2815.33     2869.01    120.94 o 
   8   7   1      304.84      330.02     53.19 o 
   9   7   1       19.93       25.15     19.15 o 
  -6   8   1      344.38      393.02     33.40 o 
  -5   8   1      476.12      425.78     33.29 o 
  -4   8   1      105.55       96.62     12.73 o 
  -3   8   1      823.04      861.11     37.68 o 
  -2   8   1     1093.47     1128.37     39.07 o 
  -1   8   1      200.82      185.44     12.08 o 
   0   8   1      635.03      622.53     24.83 o 
   1   8   1     5731.91     5819.40     88.15 o 
   2   8   1      766.84      781.62     22.57 o 
   3   8   1     3705.91     3912.70    157.85 o 
   4   8   1     1787.54     1710.43     66.12 o 
   5   8   1      946.40     1004.56     66.11 o 
   6   8   1     1333.44     1432.05    111.64 o 
   7   8   1      793.16      801.25     65.06 o 
   8   8   1        0.29       15.65     16.87 o 
  -5   9   1       71.69       73.23     17.36 o 
  -4   9   1      406.11      395.30     30.76 o 
  -3   9   1      286.38      264.69     23.11 o 
  -2   9   1      829.42      750.63     31.05 o 
  -1   9   1       54.80       36.02     10.20 o 
   0   9   1      195.02      156.62     13.63 o 
   1   9   1     3247.03     3321.40     62.58 o 
   2   9   1     1401.25     1333.34     56.45 o 
   3   9   1      175.63      162.82     21.20 o 
   4   9   1      397.11      373.61     41.33 o 
   5   9   1      900.93      951.82     67.07 o 
   6   9   1        4.97        8.85     15.18 o 
   7   9   1      376.45      445.34     50.70 o 
   8   9   1      143.09      125.93     35.21 o 
  -4  10   1        6.13      -13.04     13.04 o 
  -3  10   1       15.19        8.36      8.68 o 
  -2  10   1     1263.18     1287.02     46.88 o 
  -1  10   1      600.54      562.34     32.51 o 
   0  10   1      369.34      352.16     23.93 o 
   1  10   1       83.24       74.49     22.27 o 
   2  10   1     3795.25     4069.13    114.97 o 
   3  10   1      231.03      318.47     38.53 o 
   4  10   1       20.93       53.94     20.07 o 
   5  10   1       52.10       67.01     21.26 o 
   6  10   1      559.83      632.13    102.94 o 
   7  10   1      770.39      803.07     69.86 o 
  -2  11   1      208.99      232.49     20.84 o 
  -1  11   1      571.42      640.03     58.66 o 
   0  11   1      520.07      533.06     54.03 o 
   1  11   1      252.77      253.69     60.58 o 
   2  11   1      277.97      392.95     70.67 o 
   3  11   1      118.39       93.66     24.37 o 
   4  11   1        9.60      -15.94     15.94 o 
   5  11   1      778.62      915.32     94.00 o 
   6  11   1       77.87      164.68     35.79 o 
   0  12   1      271.15      361.81     46.05 o 
   1  12   1       96.21       83.04     23.93 o 
   2  12   1      510.98      419.96     51.29 o 
   3  12   1      120.65       91.31     26.88 o 
   4  12   1       25.15       22.06     14.48 o 
  -5 -11   2      801.88      866.77     71.17 o 
  -4 -11   2      339.69      339.60     72.49 o 
  -3 -11   2      126.18      117.52     35.37 o 
  -2 -11   2      144.68      193.62     33.74 o 
  -1 -11   2      156.89      117.12     32.61 o 
   0 -11   2      495.16      571.75     44.75 o 
   1 -11   2       23.52        4.16     10.07 o 
  -6 -10   2        0.22       10.18     22.24 o 
  -5 -10   2      486.80      532.91     53.92 o 
  -4 -10   2      488.81      542.53     52.53 o 
  -3 -10   2      347.48      395.83     42.51 o 
  -2 -10   2       87.65      104.99     18.94 o 
  -1 -10   2       55.32       31.01     11.15 o 
   0 -10   2       19.71       18.65     13.08 o 
   1 -10   2      777.45      905.13     38.55 o 
   2 -10   2        6.80        3.68      8.64 o 
   3 -10   2       20.97       34.76     13.60 o 
  -7  -9   2       11.90        3.12     16.12 o 
  -6  -9   2      177.97      216.45     35.84 o 
  -5  -9   2      381.60      358.93     76.07 o 
  -4  -9   2     2355.34     2501.30    161.92 o 
  -3  -9   2      497.56      588.22     74.18 o 
  -2  -9   2       15.56       18.00     10.52 o 
  -1  -9   2      607.25      633.22     34.44 o 
   0  -9   2      918.62      880.22     50.83 o 
   1  -9   2     2860.50     2806.36     66.45 o 
   2  -9   2      617.23      607.52     35.27 o 
   3  -9   2      204.69      261.49     28.18 o 
   4  -9   2        0.00        4.73      9.40 o 
  -8  -8   2       12.36       -3.27     17.91 o 
  -7  -8   2       71.50       84.67     24.59 o 
  -6  -8   2      790.41      816.50     63.89 o 
  -5  -8   2     1975.66     1948.80     96.00 o 
  -4  -8   2       89.07       64.83     30.42 o 
  -3  -8   2      210.29      242.50     31.60 o 
  -2  -8   2      270.56      334.44     21.69 o 
  -1  -8   2     3508.03     3557.56     74.85 o 
   0  -8   2      124.97      135.60     14.88 o 
   1  -8   2       87.82       52.43      9.77 o 
   2  -8   2      863.50      879.33     49.00 o 
   3  -8   2     1608.81     1536.89     56.08 o 
   4  -8   2      228.25      198.33     27.24 o 
   5  -8   2        4.32       20.26     10.82 o 
  -8  -7   2      167.98       98.02     33.14 o 
  -7  -7   2       69.98       67.79     23.28 o 
  -6  -7   2       66.72       74.08     25.46 o 
  -5  -7   2      826.94      846.04     59.82 o 
  -4  -7   2     5499.70     5803.86    186.94 o 
  -3  -7   2        0.07        2.76      6.14 o 
  -2  -7   2      586.89      629.22     22.45 o 
  -1  -7   2     1115.84     1119.39     36.72 o 
   0  -7   2     8418.71     8679.21    114.54 o 
   1  -7   2      208.99      217.35     16.01 o 
   2  -7   2      362.17      362.64     20.88 o 
   3  -7   2      250.90      259.44     18.95 o 
   4  -7   2      708.61      708.92     36.85 o 
   5  -7   2      909.12      947.76     48.34 o 
   6  -7   2        4.62       -3.75     22.87 o 
  -9  -6   2      628.68      589.66     61.08 o 
  -8  -6   2       19.68       26.25     25.56 o 
  -7  -6   2        0.11        0.33     15.38 o 
  -6  -6   2     2292.74     2342.74    188.49 o 
  -5  -6   2     2473.94     2516.68    101.76 o 
  -4  -6   2     5517.38     5578.14    152.90 o 
  -3  -6   2      844.56      861.59     25.17 o 
  -2  -6   2     4685.27     5020.18     84.67 o 
  -1  -6   2     2471.93     2454.89     51.14 o 
   0  -6   2     7708.81     7689.77    100.61 o 
   1  -6   2      356.29      377.14     25.31 o 
   2  -6   2      185.94      202.53     13.99 o 
   3  -6   2     1084.21     1059.28     35.30 o 
   4  -6   2      883.77      901.04     39.44 o 
   5  -6   2     1126.57     1119.53     63.37 o 
   6  -6   2      437.35      415.16     29.17 o 
   7  -6   2      261.65      274.30     29.67 o 
  -9  -5   2       31.92      -23.77     39.58 o 
  -8  -5   2       14.69       13.80     14.48 o 
  -7  -5   2       41.56       30.55     15.98 o 
  -6  -5   2     2827.87     2952.08     65.31 o 
  -5  -5   2      811.36      788.09     29.49 o 
  -4  -5   2      192.09      196.45      7.54 o 
  -3  -5   2     4645.62     4868.89     63.44 o 
  -2  -5   2     4894.18     4943.81     66.67 o 
  -1  -5   2       21.21       34.03      8.14 o 
   0  -5   2       27.17       27.68      6.69 o 
   1  -5   2      852.65      849.24     19.36 o 
   2  -5   2        7.48       12.64      4.02 o 
   3  -5   2     2925.38     2913.55     58.33 o 
   4  -5   2      514.00      507.74     46.21 o 
   5  -5   2      180.12      141.41     16.21 o 
   6  -5   2     1299.50     1368.59     57.15 o 
   7  -5   2      729.75      730.53     39.58 o 
  -9  -4   2      975.00      940.34     60.73 o 
  -8  -4   2        0.71        7.99     17.08 o 
  -7  -4   2      777.23      739.56     40.88 o 
  -6  -4   2       21.11       47.84     11.05 o 
  -5  -4   2    14903.02    14660.67    206.70 o 
  -4  -4   2      789.89      856.84     22.36 o 
  -3  -4   2     1256.13     1246.45     24.71 o 
  -2  -4   2        2.09       16.72      4.56 o 
  -1  -4   2    14023.78    13819.65    129.83 o 
   0  -4   2    12935.03    12738.62    113.32 o 
   1  -4   2      220.15      235.19      8.52 o 
   2  -4   2      653.41      659.98     16.84 o 
   3  -4   2       11.88       20.33      6.91 o 
   4  -4   2    13699.36    13376.64    181.75 o 
   5  -4   2       13.78       11.51      7.52 o 
   6  -4   2     1060.54      983.78     59.84 o 
   7  -4   2      237.79      234.62     21.97 o 
   8  -4   2      945.16      991.58     53.47 o 
  -9  -3   2      311.53      334.95    103.16 o 
  -8  -3   2      330.33      283.82     21.85 o 
  -7  -3   2     2113.92     2125.58     59.90 o 
  -6  -3   2     3010.54     3031.38     67.73 o 
  -5  -3   2     4388.32     4400.59     79.33 o 
  -4  -3   2     2049.58     2190.31     34.93 o 
  -3  -3   2     1509.77     1689.52     31.26 o 
  -2  -3   2     5764.42     5789.72     64.95 o 
  -1  -3   2    10424.59    10316.33    100.72 o 
   0  -3   2     2845.32     2929.82     36.81 o 
   1  -3   2     2042.67     1993.17     24.32 o 
   2  -3   2    10644.03    10553.71     93.25 o 
   3  -3   2      529.54      551.29     20.29 o 
   4  -3   2     5100.43     5029.88     79.81 o 
   5  -3   2     2820.19     2716.43     50.94 o 
   6  -3   2      296.07      323.75     23.99 o 
   7  -3   2      180.40      185.18     19.34 o 
   8  -3   2      635.44      648.12     42.56 o 
  -9  -2   2       27.19       25.55     12.86 o 
  -8  -2   2      391.85      431.39     28.95 o 
  -7  -2   2     1865.07     1886.28     52.88 o 
  -6  -2   2     1433.70     1402.44     44.84 o 
  -5  -2   2     1663.37     1604.48     44.31 o 
  -4  -2   2     4099.12     4236.34     61.61 o 
  -3  -2   2        3.31        4.48      3.42 o 
  -2  -2   2     1387.36     1443.71     27.17 o 
  -1  -2   2    17824.30    17371.49    150.19 o 
   0  -2   2      672.11      661.56     15.07 o 
   1  -2   2     6001.64     5958.33     52.19 o 
   2  -2   2    13972.49    13926.31    126.40 o 
   3  -2   2     5975.50     5970.51     67.02 o 
   4  -2   2      550.27      523.30     17.09 o 
   5  -2   2     5502.94     5618.55     95.17 o 
   6  -2   2       40.60       53.37      8.47 o 
   7  -2   2       27.14       16.11      7.97 o 
   8  -2   2      637.98      580.17     33.72 o 
  -9  -1   2        0.06        5.33      8.98 o 
  -8  -1   2      262.56      270.02     23.73 o 
  -7  -1   2      233.18      254.65     27.64 o 
  -6  -1   2     7553.81     7511.35    142.01 o 
  -5  -1   2     3782.16     3754.07     66.15 o 
  -4  -1   2       24.78       27.54      6.47 o 
  -3  -1   2     2345.32     2477.17     41.14 o 
  -2  -1   2     2455.62     2450.65     42.44 o 
  -1  -1   2    54638.20    47103.84    633.49 o 
   0  -1   2       24.77       26.48      2.87 o 
   1  -1   2    24468.67    22618.44    235.46 o 
   2  -1   2       17.69       20.03      4.04 o 
   3  -1   2    25373.57    24175.19    177.95 o 
   4  -1   2     3500.88     3636.49     43.76 o 
   5  -1   2      110.60      131.54     15.00 o 
   6  -1   2       21.70       37.26      8.35 o 
   7  -1   2      513.42      498.91     22.95 o 
   8  -1   2     2951.67     3043.93     72.50 o 
   9  -1   2        6.96       -2.67     13.09 o 
  -9   0   2      393.23      414.98     31.57 o 
  -8   0   2      341.94      296.38     25.05 o 
  -7   0   2      771.52      749.54     36.67 o 
  -6   0   2      647.78      635.77     49.57 o 
  -5   0   2       34.64       51.60      8.81 o 
  -4   0   2     1642.10     1661.38     56.27 o 
  -3   0   2    10692.76    10856.21    136.57 o 
  -2   0   2      428.33      463.95     19.91 o 
  -1   0   2    14870.01    14446.88    179.66 o 
   0   0   2    21512.59    19973.07    181.77 o 
   1   0   2     4810.86     4851.29     64.34 o 
   2   0   2     1738.20     1881.10     22.58 o 
   3   0   2     6368.83     6671.38     59.04 o 
   4   0   2     2305.60     2443.79     35.55 o 
   5   0   2     1304.12     1378.68     29.78 o 
   6   0   2     1677.57     1669.28     47.90 o 
   7   0   2       56.70       81.19     10.08 o 
   8   0   2       91.98      130.08     15.18 o 
   9   0   2     1066.13      986.86     54.41 o 
  -9   1   2      133.05      110.10     27.90 o 
  -8   1   2       62.53       46.15     12.03 o 
  -7   1   2        0.01        3.96      7.16 o 
  -6   1   2     6078.71     6039.68    130.05 o 
  -5   1   2      805.56      835.61     32.98 o 
  -4   1   2     5254.85     5334.01    121.79 o 
  -3   1   2     7744.14     7844.03    138.17 o 
  -2   1   2    23176.07    22693.79    279.76 o 
  -1   1   2     4315.83     4332.94     59.09 o 
   0   1   2     7966.10     7887.09     70.74 o 
   1   1   2      940.89      957.77     24.18 o 
   2   1   2     1046.00     1177.98     17.33 o 
   3   1   2    20482.34    20253.50    171.27 o 
   4   1   2     7443.97     7695.90     79.46 o 
   5   1   2     2522.72     2618.73     50.35 o 
   6   1   2      737.44      722.48     28.28 o 
   7   1   2     5157.77     5100.44     80.70 o 
   8   1   2      352.42      326.12     19.62 o 
   9   1   2      904.12      885.87     61.32 o 
  -9   2   2       15.51       -3.45     15.65 o 
  -8   2   2      347.97      308.99     28.89 o 
  -7   2   2      491.20      461.11     27.27 o 
  -6   2   2     3838.37     3840.79     73.13 o 
  -5   2   2     1844.81     1855.64     38.51 o 
  -4   2   2     2061.34     2056.34     38.28 o 
  -3   2   2      562.44      602.28     19.27 o 
  -2   2   2    37412.00    33280.86    504.96 o 
  -1   2   2     3514.91     3681.99     76.55 o 
   0   2   2     4860.09     4975.17     47.20 o 
   1   2   2      832.34      894.57     16.44 o 
   2   2   2    13507.47    13539.23    182.97 o 
   3   2   2    16244.74    15902.42    138.14 o 
   4   2   2     3003.75     3172.09     48.06 o 
   5   2   2     1858.70     1802.82     42.09 o 
   6   2   2      154.60      164.53     13.57 o 
   7   2   2     6113.80     6118.39     88.95 o 
   8   2   2        9.32        6.66      8.78 o 
   9   2   2       95.87       84.22     16.14 o 
  -8   3   2      728.97      669.12     46.84 o 
  -7   3   2       67.25       98.59     17.49 o 
  -6   3   2      181.31      174.27     22.50 o 
  -5   3   2     4811.48     4947.76     82.82 o 
  -4   3   2     2931.90     2779.34     54.29 o 
  -3   3   2        0.63        3.30      3.96 o 
  -2   3   2      540.29      496.33     21.20 o 
  -1   3   2     6263.09     6381.17     57.12 o 
   0   3   2      763.74      824.99     14.33 o 
   1   3   2     8846.95     8849.57     72.61 o 
   2   3   2       73.36      102.87      6.48 o 
   3   3   2      338.59      469.57     17.37 o 
   4   3   2    13057.33    13143.25    218.37 o 
   5   3   2     1980.06     1808.91     46.04 o 
   6   3   2      760.42      775.40     24.51 o 
   7   3   2      287.60      297.82     18.43 o 
   8   3   2     2224.27     2195.50     54.85 o 
   9   3   2       45.02       22.81     19.35 o 
  -8   4   2      168.41      184.65     23.86 o 
  -7   4   2     2484.37     2604.83     81.86 o 
  -6   4   2      155.52      182.69     19.98 o 
  -5   4   2      709.47      715.82     23.76 o 
  -4   4   2      640.91      671.46     18.59 o 
  -3   4   2     1938.79     1865.12     32.18 o 
  -2   4   2    10229.64    10126.15    114.09 o 
  -1   4   2     6016.81     6138.92     82.56 o 
   0   4   2     2279.04     2429.53     30.95 o 
   1   4   2     1073.99     1118.00     18.60 o 
   2   4   2    27967.56    25483.43    209.55 o 
   3   4   2     2397.16     2434.76     34.76 o 
   4   4   2     7131.56     7345.02     99.62 o 
   5   4   2      796.54      819.51     19.83 o 
   6   4   2     4391.67     4457.39     67.12 o 
   7   4   2     3650.73     3551.71     64.76 o 
   8   4   2      727.77      624.39     53.18 o 
   9   4   2       13.30       11.58     18.47 o 
  -7   5   2     1110.05     1056.03     52.52 o 
  -6   5   2      371.95      356.75     34.90 o 
  -5   5   2       18.04       21.57      8.26 o 
  -4   5   2       24.58       17.37      7.91 o 
  -3   5   2     4983.67     5006.90     69.54 o 
  -2   5   2     5358.09     5400.03    143.37 o 
  -1   5   2     3325.26     3531.68     51.04 o 
   0   5   2     4831.44     4910.01     64.23 o 
   1   5   2      679.01      687.27     24.12 o 
   2   5   2    19885.16    18537.41    200.46 o 
   3   5   2     4712.95     4681.66    112.38 o 
   4   5   2       30.50       23.64      5.95 o 
   5   5   2        1.07        6.60      4.09 o 
   6   5   2     3014.72     3064.21     86.68 o 
   7   5   2      198.10      217.42     31.44 o 
   8   5   2      168.19      162.53     46.84 o 
   9   5   2       72.29       32.47     17.11 o 
  -7   6   2        8.03        9.12     11.55 o 
  -6   6   2      736.38      769.45     43.15 o 
  -5   6   2        0.28        9.17      8.31 o 
  -4   6   2     1435.13     1397.21     43.73 o 
  -3   6   2      936.82      970.13     27.62 o 
  -2   6   2      534.61      583.61     21.43 o 
  -1   6   2     7501.35     7329.42    142.33 o 
   0   6   2     4198.71     4079.82     59.06 o 
   1   6   2     1218.65     1123.18     28.17 o 
   2   6   2      107.28      120.76      7.99 o 
   3   6   2     8933.70     8980.54    222.92 o 
   4   6   2       13.36        7.94      8.71 o 
   5   6   2       55.17       55.43     12.83 o 
   6   6   2      965.24      905.55     48.69 o 
   7   6   2     1446.27     1437.00     80.34 o 
   8   6   2     1183.34     1192.85     89.43 o 
   9   6   2      109.25      150.89     34.54 o 
  -6   7   2        1.42        7.21     13.11 o 
  -5   7   2        1.61        1.29      8.82 o 
  -4   7   2       44.42       54.51     11.66 o 
  -3   7   2     5908.56     5994.63     83.97 o 
  -2   7   2       57.42       40.43      7.28 o 
  -1   7   2     1533.67     1481.92     34.20 o 
   0   7   2     1185.69     1191.50     30.75 o 
   1   7   2     9049.53     8973.60    130.86 o 
   2   7   2     3506.94     3466.62     46.88 o 
   3   7   2      818.74      849.93     42.26 o 
   4   7   2       15.86       17.07     10.52 o 
   5   7   2      542.13      605.29     41.11 o 
   6   7   2     3343.53     3379.85    100.51 o 
   7   7   2      214.57      222.81     33.63 o 
   8   7   2      238.29      237.57     36.12 o 
   9   7   2       49.86       28.87     34.10 o 
  -6   8   2      524.59      484.24     37.23 o 
  -5   8   2      324.28      320.73     28.79 o 
  -4   8   2       26.07       16.54      9.54 o 
  -3   8   2     2660.13     2503.26     84.91 o 
  -2   8   2     1913.86     1823.57     46.47 o 
  -1   8   2      325.44      319.30     17.26 o 
   0   8   2       31.52       47.62      7.61 o 
   1   8   2     1836.68     1881.94     42.74 o 
   2   8   2      223.50      202.81     12.30 o 
   3   8   2     1593.46     1513.61     86.09 o 
   4   8   2       93.43       71.77     16.80 o 
   5   8   2       83.62       81.66     17.12 o 
   6   8   2      987.32     1042.91     56.23 o 
   7   8   2     1009.33      983.61     98.57 o 
   8   8   2        8.79      -10.55     47.09 o 
  -5   9   2      584.26      560.52     39.16 o 
  -4   9   2      326.78      355.99     29.60 o 
  -3   9   2      212.97      194.08     19.84 o 
  -2   9   2     2073.54     1989.77     55.30 o 
  -1   9   2      227.27      237.54     16.97 o 
   0   9   2      129.41      134.84     12.76 o 
   1   9   2      361.00      316.22     20.38 o 
   2   9   2     1841.45     1735.31     95.73 o 
   3   9   2      695.14      615.16     47.18 o 
   4   9   2      374.32      396.57     33.47 o 
   5   9   2     1242.19     1231.58     61.22 o 
   6   9   2      494.16      464.86     91.76 o 
   7   9   2     1621.39     1773.57    100.05 o 
   8   9   2       52.19       44.40     56.83 o 
  -4  10   2      992.12      968.31     59.62 o 
  -3  10   2       59.95       53.99     13.85 o 
  -2  10   2       25.18       17.02      7.43 o 
  -1  10   2       58.18       61.24     12.24 o 
   0  10   2      554.86      562.88     30.79 o 
   1  10   2     2162.39     2122.62     76.49 o 
   2  10   2      146.77       88.37     17.66 o 
   3  10   2       61.93       69.52     16.52 o 
   4  10   2      203.67      139.77     22.00 o 
   5  10   2     1751.82     1800.72     77.36 o 
   6  10   2      121.80      104.91     25.87 o 
   7  10   2       36.73       92.18     27.10 o 
  -2  11   2      239.66      216.29     20.12 o 
  -1  11   2      142.12      179.10     32.38 o 
   0  11   2       31.09       59.91     14.33 o 
   1  11   2      105.50      111.35     19.75 o 
   2  11   2     1340.09     1202.09     76.94 o 
   3  11   2       59.21       94.47     22.90 o 
   4  11   2       23.27        1.79     11.43 o 
   5  11   2      202.52      313.40     55.25 o 
   6  11   2      567.08      470.82     80.53 o 
   0  12   2      358.64      407.04     48.98 o 
   1  12   2       34.64       22.86     20.21 o 
   2  12   2      480.82      545.63     58.41 o 
   3  12   2      281.10      279.84     41.97 o 
   4  12   2       82.20       62.50     20.49 o 
  -4 -11   3       23.07       -6.89     12.86 o 
  -3 -11   3      496.37      611.88     45.81 o 
  -2 -11   3      321.02      318.55     36.85 o 
  -1 -11   3       24.34        4.53     11.98 o 
   0 -11   3      220.24      231.82     29.96 o 
   1 -11   3      390.10      434.30     50.03 o 
  -6 -10   3       13.25       18.46     18.27 o 
  -5 -10   3      598.01      666.95     60.82 o 
  -4 -10   3      229.79      223.34     35.32 o 
  -3 -10   3      194.20      260.10     29.21 o 
  -2 -10   3      626.78      620.91     42.59 o 
  -1 -10   3      311.81      407.01     44.93 o 
   0 -10   3       91.01      132.68     18.25 o 
   1 -10   3      390.48      406.36     29.74 o 
   2 -10   3       54.81       32.86     12.12 o 
  -7  -9   3       20.69       17.65     33.91 o 
  -6  -9   3      147.72      120.89     28.41 o 
  -5  -9   3     1231.61     1249.02     79.93 o 
  -4  -9   3       73.99       92.21     23.43 o 
  -3  -9   3       27.52       35.44     19.18 o 
  -2  -9   3       11.32       21.99     12.19 o 
  -1  -9   3     2855.56     2763.81     71.23 o 
   0  -9   3      230.68      217.21     18.04 o 
   1  -9   3       12.35       23.77      7.98 o 
   2  -9   3       24.81        8.42     12.28 o 
   3  -9   3      118.66      101.81     24.61 o 
   4  -9   3      641.04      627.11     57.14 o 
  -7  -8   3      502.95      477.41     53.55 o 
  -6  -8   3       11.96       29.82     26.72 o 
  -5  -8   3       17.81      -18.03     18.03 o 
  -4  -8   3     2778.52     2889.92    237.55 o 
  -3  -8   3      145.49       78.48     17.91 o 
  -2  -8   3      569.46      525.68     29.22 o 
  -1  -8   3       44.91       64.63     11.25 o 
   0  -8   3      623.96      714.05     28.60 o 
   1  -8   3      286.11      359.64     22.24 o 
   2  -8   3      702.15      665.00     32.47 o 
   3  -8   3        1.83        2.90     15.05 o 
   4  -8   3       24.09       33.93     19.69 o 
   5  -8   3     1016.20     1176.35     79.12 o 
  -8  -7   3       66.03       52.40     22.64 o 
  -7  -7   3      110.58      124.83     58.53 o 
  -6  -7   3     1996.84     2159.48    248.99 o 
  -5  -7   3      780.07      823.03     59.85 o 
  -4  -7   3      354.76      401.46     39.86 o 
  -3  -7   3      891.53      963.47     36.42 o 
  -2  -7   3     1131.98     1228.40     43.55 o 
  -1  -7   3     2675.12     2678.85     61.65 o 
   0  -7   3     1585.26     1637.63     41.87 o 
   1  -7   3      791.38      734.12     30.11 o 
   2  -7   3      367.01      361.97     21.70 o 
   3  -7   3     3115.92     3082.68     68.24 o 
   4  -7   3       54.56       54.42     15.56 o 
   5  -7   3      532.93      588.59     45.01 o 
   6  -7   3      385.20      389.19     34.15 o 
  -8  -6   3       49.06       31.14     17.33 o 
  -7  -6   3      119.87      109.09     45.37 o 
  -6  -6   3     2213.71     2238.53    146.16 o 
  -5  -6   3        7.57        8.32     20.23 o 
  -4  -6   3        4.45       10.52      6.29 o 
  -3  -6   3      421.69      407.04     18.46 o 
  -2  -6   3     2037.21     2069.03     79.83 o 
  -1  -6   3     3667.98     3688.52     70.79 o 
   0  -6   3     1494.90     1579.36     38.98 o 
   1  -6   3      514.40      481.65     21.45 o 
   2  -6   3       30.74       43.04      7.57 o 
   3  -6   3     4470.76     4305.13     79.41 o 
   4  -6   3      192.92      225.42     30.45 o 
   5  -6   3       60.87       88.36     19.44 o 
   6  -6   3       67.13       44.71     18.92 o 
  -9  -5   3      500.24      499.88     55.40 o 
  -8  -5   3      213.67      206.01     35.74 o 
  -7  -5   3        0.07        7.23     24.91 o 
  -6  -5   3      217.77      213.74     18.29 o 
  -5  -5   3     2379.81     2324.51     79.79 o 
  -4  -5   3      527.64      501.97     16.16 o 
  -3  -5   3     1395.99     1451.99     33.44 o 
  -2  -5   3      113.89       93.15      9.24 o 
  -1  -5   3       25.20       30.35     12.61 o 
   0  -5   3    10693.80    10458.04    123.29 o 
   1  -5   3     1063.76     1044.41     23.36 o 
   2  -5   3      737.16      740.04     21.31 o 
   3  -5   3       19.43       35.59      8.34 o 
   4  -5   3     4307.83     4469.05     90.38 o 
   5  -5   3      135.34       91.17     20.91 o 
   6  -5   3      246.57      223.96     30.31 o 
   7  -5   3        9.86       17.93     14.89 o 
  -9  -4   3      175.41      145.00     29.38 o 
  -8  -4   3      139.20      133.00     29.33 o 
  -7  -4   3     1016.08     1061.60     61.84 o 
  -6  -4   3     1701.95     1771.03     51.98 o 
  -5  -4   3     1013.70      996.85     29.80 o 
  -4  -4   3      266.89      284.98     18.18 o 
  -3  -4   3      312.62      385.47     15.22 o 
  -2  -4   3    25885.67    25660.97    273.13 o 
  -1  -4   3     2711.26     2737.26     47.64 o 
   0  -4   3     6691.85     6823.60    106.76 o 
   1  -4   3     3060.86     3146.33     40.22 o 
   2  -4   3     9099.35     8936.27    100.70 o 
   3  -4   3     4279.80     4184.54     63.77 o 
   4  -4   3     1354.11     1427.81     44.53 o 
   5  -4   3       16.08       19.97      8.16 o 
   6  -4   3        2.82       -6.46     22.00 o 
   7  -4   3     1500.61     1599.96     74.87 o 
   8  -4   3        0.53      -12.23     12.23 o 
  -9  -3   3       18.98       31.31     19.78 o 
  -8  -3   3      192.62      195.24     18.96 o 
  -7  -3   3     1014.27     1070.68     42.73 o 
  -6  -3   3      490.23      569.37     29.08 o 
  -5  -3   3     3306.11     3131.26     67.52 o 
  -4  -3   3     1721.78     1890.69     53.44 o 
  -3  -3   3     1150.48     1249.53     29.69 o 
  -2  -3   3    10617.85    10595.57    119.09 o 
  -1  -3   3     4722.50     4598.29     65.17 o 
   0  -3   3       21.87       21.77      3.78 o 
   1  -3   3       13.94       17.19      3.16 o 
   2  -3   3     3534.93     3459.31     49.12 o 
   3  -3   3        1.68        9.58      5.18 o 
   4  -3   3     1831.94     1718.32     39.89 o 
   5  -3   3      190.15      190.85     16.82 o 
   6  -3   3       61.24       67.67     15.18 o 
   7  -3   3     1033.30     1164.25     61.58 o 
   8  -3   3      870.78      835.60     42.62 o 
  -9  -2   3        1.72       11.18      8.52 o 
  -8  -2   3      135.91      121.16     20.27 o 
  -7  -2   3     1215.31     1234.99     47.05 o 
  -6  -2   3      448.90      424.24     32.04 o 
  -5  -2   3     4449.27     4461.89     96.01 o 
  -4  -2   3     2701.37     2531.07     63.67 o 
  -3  -2   3     4822.55     4669.79     65.65 o 
  -2  -2   3     1532.42     1556.64     40.46 o 
  -1  -2   3    24467.99    23285.07    204.44 o 
   0  -2   3      162.86      187.42      6.99 o 
   1  -2   3      250.45      253.01      7.98 o 
   2  -2   3     4092.21     4026.78     51.17 o 
   3  -2   3     6525.84     6591.53    115.34 o 
   4  -2   3     7873.93     7829.52     93.11 o 
   5  -2   3      984.30      992.25     28.54 o 
   6  -2   3     1870.00     1879.02     56.16 o 
   7  -2   3       13.43        3.76      9.85 o 
   8  -2   3     1509.62     1619.16     57.59 o 
  -9  -1   3       38.63       37.95     11.16 o 
  -8  -1   3        6.06       11.34      9.83 o 
  -7  -1   3     3386.08     3333.53     82.01 o 
  -6  -1   3       14.73       10.87     10.87 o 
  -5  -1   3     1505.23     1497.11     42.60 o 
  -4  -1   3      735.81      793.07     29.75 o 
  -3  -1   3    19305.60    18788.96    278.65 o 
  -2  -1   3     9029.80     9290.50    113.76 o 
  -1  -1   3     9715.15     9945.84    147.12 o 
   0  -1   3      361.17      412.28     11.04 o 
   1  -1   3      869.90      918.79     22.26 o 
   2  -1   3    25193.08    23495.91    189.99 o 
   3  -1   3      241.46      290.51      9.77 o 
   4  -1   3     1761.43     1794.09     28.09 o 
   5  -1   3     1872.07     1949.69     36.61 o 
   6  -1   3     5728.71     5782.97     97.72 o 
   7  -1   3      144.30      161.33     19.44 o 
   8  -1   3      341.28      350.97     28.66 o 
   9  -1   3      224.54      177.16     20.52 o 
  -9   0   3      108.91       91.39     15.77 o 
  -8   0   3        9.59       12.58      9.69 o 
  -7   0   3     1005.86      999.46     43.22 o 
  -6   0   3     2214.08     2266.28     78.67 o 
  -5   0   3      119.49      149.69     15.66 o 
  -4   0   3      117.44      181.35     13.00 o 
  -3   0   3     3750.02     3749.78     86.00 o 
  -2   0   3     1577.49     1533.44     41.82 o 
  -1   0   3    17482.73    17445.70    174.14 o 
   0   0   3     2694.83     2890.53     65.64 o 
   1   0   3     2826.81     3079.25     52.31 o 
   2   0   3     3745.34     3784.20     41.86 o 
   3   0   3    20093.12    19763.01    150.50 o 
   4   0   3      401.78      446.60     12.93 o 
   5   0   3      315.46      293.89     13.61 o 
   6   0   3     1612.74     1595.28     42.36 o 
   7   0   3     1786.83     1730.36     51.91 o 
   8   0   3      580.03      551.10     34.02 o 
   9   0   3        3.60      -14.94     14.94 o 
  -9   1   3      367.13      347.14     31.93 o 
  -8   1   3      551.52      629.67     34.02 o 
  -7   1   3      425.30      412.63     33.99 o 
  -6   1   3     4609.27     4455.15    110.00 o 
  -5   1   3      312.69      340.83     19.23 o 
  -4   1   3      192.21      194.12     12.61 o 
  -3   1   3     6073.76     5923.64    109.37 o 
  -2   1   3    17958.50    17863.97    200.98 o 
  -1   1   3    12819.66    12771.15    108.86 o 
   0   1   3    12410.28    12346.58    100.60 o 
   1   1   3    54809.04    46426.39    373.55 o 
   2   1   3     8646.97     8873.28     86.72 o 
   3   1   3    27354.50    26365.20    224.81 o 
   4   1   3      714.81      766.16     24.13 o 
   5   1   3     1471.38     1427.50     36.36 o 
   6   1   3     1452.83     1438.50     36.31 o 
   7   1   3     2061.40     2036.31     66.05 o 
   8   1   3      215.03      193.32     15.38 o 
   9   1   3       74.10       53.73     13.13 o 
  -8   2   3     1385.19     1373.31     51.24 o 
  -7   2   3        5.47       11.29     10.21 o 
  -6   2   3       30.28       19.48      9.56 o 
  -5   2   3        0.85        9.81      4.52 o 
  -4   2   3     3989.02     3928.32     88.96 o 
  -3   2   3    16606.72    15967.62    242.17 o 
  -2   2   3      494.88      529.71     31.21 o 
  -1   2   3      844.88      865.46     14.24 o 
   0   2   3     1583.22     1658.49     21.81 o 
   1   2   3    24860.85    23110.10    205.84 o 
   2   2   3      154.21      175.85      7.23 o 
   3   2   3     1393.24     1439.49     26.82 o 
   4   2   3      674.39      655.79     26.24 o 
   5   2   3     3976.28     3891.14     66.41 o 
   6   2   3     1902.25     1907.16     46.73 o 
   7   2   3      110.85      126.06     13.69 o 
   8   2   3        2.48        5.68      6.15 o 
   9   2   3      137.33      120.33     15.54 o 
  -8   3   3      148.35      121.17     21.96 o 
  -7   3   3      393.58      450.18     36.61 o 
  -6   3   3      690.38      668.82     54.32 o 
  -5   3   3      118.69      112.03     17.77 o 
  -4   3   3      107.75      131.18     10.12 o 
  -3   3   3        7.18       14.70      4.08 o 
  -2   3   3    22629.88    21646.44    164.90 o 
  -1   3   3      738.33      748.03     14.87 o 
   0   3   3     3072.88     3192.17     31.87 o 
   1   3   3     1349.31     1384.19     22.93 o 
   2   3   3    19220.97    19262.00    153.06 o 
   3   3   3     3579.03     3707.32     65.32 o 
   4   3   3      303.98      299.48     14.32 o 
   5   3   3       21.78       40.97      7.88 o 
   6   3   3      172.43      177.85     14.42 o 
   7   3   3     3280.12     3375.83     76.50 o 
   8   3   3       30.28       21.37      6.63 o 
   9   3   3      170.83      152.41     22.76 o 
  -8   4   3      256.59      246.88     27.95 o 
  -7   4   3      433.22      499.43     47.21 o 
  -6   4   3      357.47      390.48     33.30 o 
  -5   4   3      985.05     1059.28     36.28 o 
  -4   4   3     7693.80     7697.40     99.62 o 
  -3   4   3     1583.01     1625.24     33.99 o 
  -2   4   3    13994.08    13653.25    169.59 o 
  -1   4   3     2058.16     1959.44     38.29 o 
   0   4   3     4092.74     3999.54     68.89 o 
   1   4   3    10624.99    10774.59     99.18 o 
   2   4   3    15216.80    14763.90    134.05 o 
   3   4   3     1995.68     2137.68     37.77 o 
   4   4   3      244.58      245.81     11.93 o 
   5   4   3     5904.38     5892.05     92.46 o 
   6   4   3     1461.45     1495.81     45.69 o 
   7   4   3     2284.96     2303.61     47.52 o 
   8   4   3      821.03      809.64     58.82 o 
   9   4   3      435.88      419.67     54.20 o 
  -7   5   3      179.38      193.46     24.78 o 
  -6   5   3       41.30       20.38     10.82 o 
  -5   5   3       80.62       93.94     15.14 o 
  -4   5   3     6289.52     6263.47     96.98 o 
  -3   5   3      675.88      702.45     31.69 o 
  -2   5   3      178.99      223.10     14.34 o 
  -1   5   3     2792.05     2843.89     47.25 o 
   0   5   3     8883.43     9047.57    110.35 o 
   1   5   3      803.49      783.20     18.06 o 
   2   5   3     2597.46     2766.81     37.59 o 
   3   5   3      550.56      625.50     19.90 o 
   4   5   3       11.74       21.83      3.74 o 
   5   5   3     5286.86     5129.74     67.02 o 
   6   5   3     1068.18     1100.84     28.24 o 
   7   5   3       21.61       22.84     11.20 o 
   8   5   3      647.16      684.72     61.55 o 
   9   5   3      548.23      465.06     57.44 o 
  -7   6   3     1172.33     1298.38     68.50 o 
  -6   6   3      389.25      334.00     28.86 o 
  -5   6   3      112.33      115.99     16.81 o 
  -4   6   3        6.30       11.74      8.05 o 
  -3   6   3     8193.41     8430.97    121.91 o 
  -2   6   3      271.45      293.23     17.06 o 
  -1   6   3        7.65       11.31      7.03 o 
   0   6   3      638.48      652.12     22.89 o 
   1   6   3     3756.57     3670.04     56.03 o 
   2   6   3     9791.99     9884.60    106.26 o 
   3   6   3      422.94      420.87     15.17 o 
   4   6   3     1942.86     1952.00     44.62 o 
   5   6   3        3.34        8.72      2.51 o 
   6   6   3     6082.94     6095.58    160.47 o 
   7   6   3      161.17      154.03     22.04 o 
   8   6   3       92.61      102.72     24.52 o 
   9   6   3        8.32       20.01     16.49 o 
  -6   7   3      359.99      365.82     31.69 o 
  -5   7   3     1121.67     1094.73     50.98 o 
  -4   7   3      420.99      426.97     30.12 o 
  -3   7   3      809.96      792.15     27.11 o 
  -2   7   3      144.32      151.17     12.24 o 
  -1   7   3        8.97        3.94      5.61 o 
   0   7   3     6797.95     6732.06     87.83 o 
   1   7   3     1293.86     1398.48     38.00 o 
   2   7   3     3142.40     3197.93     50.20 o 
   3   7   3     1231.29     1217.25     29.78 o 
   4   7   3     3179.89     3127.08     89.13 o 
   5   7   3      312.11      284.48     26.77 o 
   6   7   3     1388.27     1329.72     61.18 o 
   7   7   3      146.39      171.29     23.31 o 
   8   7   3        7.35       41.72     44.46 o 
   9   7   3      495.17      477.22     65.01 o 
  -5   8   3      652.49      686.97     50.79 o 
  -4   8   3        1.79        1.40      9.75 o 
  -3   8   3      717.08      681.26     31.82 o 
  -2   8   3      166.67      155.96     14.20 o 
  -1   8   3       55.82       50.05      8.82 o 
   0   8   3     1418.44     1456.71     37.22 o 
   1   8   3     4006.76     3847.97     66.79 o 
   2   8   3        1.47        2.54      4.40 o 
   3   8   3     1689.89     1538.89     76.80 o 
   4   8   3     2847.38     2816.32    109.14 o 
   5   8   3       20.53       18.18     11.31 o 
   6   8   3      518.35      545.04     40.34 o 
   7   8   3      508.44      533.34     51.49 o 
   8   8   3        1.01       -6.18     14.80 o 
  -5   9   3       49.47       43.26     25.25 o 
  -4   9   3      493.25      544.15     42.59 o 
  -3   9   3     1007.30      939.55     51.06 o 
  -2   9   3      834.01      742.25     37.43 o 
  -1   9   3      305.43      301.30     18.27 o 
   0   9   3       25.69       26.49      7.68 o 
   1   9   3     6477.64     6310.35     95.60 o 
   2   9   3       89.89      130.96     23.68 o 
   3   9   3       14.86        5.90     11.35 o 
   4   9   3      178.35      151.42     21.50 o 
   5   9   3     2291.25     2317.54     85.64 o 
   6   9   3      583.98      634.20     48.12 o 
   7   9   3       51.35       72.94     23.06 o 
   8   9   3       58.13       37.24     38.36 o 
  -4  10   3        0.33        3.24     11.41 o 
  -3  10   3       13.46       10.85      9.76 o 
  -2  10   3      598.13      576.19     28.46 o 
  -1  10   3     1788.41     1782.47     50.55 o 
   0  10   3       81.66       94.56     11.70 o 
   1  10   3      198.22      236.89     26.27 o 
   2  10   3      923.19      773.28     46.90 o 
   3  10   3      275.23      358.65     39.67 o 
   4  10   3      854.72      848.69     51.41 o 
   5  10   3       96.17      113.23     24.72 o 
   6  10   3        0.04      -13.60     13.60 o 
   7  10   3      205.53      169.76     33.74 o 
  -2  11   3       95.87      103.02     17.64 o 
  -1  11   3      406.34      418.54     48.66 o 
   0  11   3      533.07      579.18     40.63 o 
   1  11   3      374.04      266.74     28.96 o 
   2  11   3      114.19      128.87     21.52 o 
   3  11   3       67.71       71.25     22.00 o 
   4  11   3       45.95       54.88     16.79 o 
   5  11   3      697.01      717.08     78.64 o 
   6  11   3       54.54       33.40     18.77 o 
   0  12   3      671.38      735.23     86.39 o 
   1  12   3       95.35      103.21     24.68 o 
   2  12   3       47.32       27.64     11.63 o 
   3  12   3       55.17       54.10     24.54 o 
   4  12   3      211.91      243.60     44.21 o 
  -3 -11   4        4.71       -5.55     21.43 o 
  -2 -11   4      187.81      168.52     25.91 o 
  -1 -11   4       55.32       41.49     15.07 o 
  -5 -10   4      696.08      690.84     84.05 o 
  -4 -10   4        4.32        3.21     14.65 o 
  -3 -10   4        0.01        7.85     11.69 o 
  -2 -10   4      313.52      332.27     33.02 o 
  -1 -10   4      545.35      513.61     54.29 o 
   0 -10   4      528.63      565.09     43.37 o 
   1 -10   4      175.57      199.74     25.64 o 
   2 -10   4      153.78      175.20     39.42 o 
  -6  -9   4      225.15      220.16     37.58 o 
  -5  -9   4        5.48       -4.06     14.45 o 
  -4  -9   4        3.82       -4.27     13.89 o 
  -3  -9   4      136.94       95.36     21.73 o 
  -2  -9   4     1139.36     1142.10     77.10 o 
  -1  -9   4        3.02       13.85     10.98 o 
   0  -9   4       24.59       25.63     11.21 o 
   1  -9   4      740.90      803.07     41.10 o 
   2  -9   4      839.86      914.65     53.62 o 
   3  -9   4        4.63       -4.02     13.29 o 
  -7  -8   4       49.93       52.78     21.23 o 
  -6  -8   4      457.72      567.57     71.75 o 
  -5  -8   4      831.90      897.98     65.97 o 
  -4  -8   4        0.87        7.41     15.97 o 
  -3  -8   4       10.91       13.29     12.69 o 
  -2  -8   4       57.09       40.67      8.97 o 
  -1  -8   4     4578.62     4779.42     90.76 o 
   0  -8   4        2.15        7.39      6.79 o 
   1  -8   4      102.41      112.09     18.75 o 
   2  -8   4      220.21      183.53     20.52 o 
   3  -8   4      875.37      868.50     63.61 o 
   4  -8   4      498.07      517.06     42.91 o 
  -8  -7   4       51.04       54.63     27.34 o 
  -7  -7   4      646.27      618.95     59.69 o 
  -6  -7   4      949.08     1013.56     71.86 o 
  -5  -7   4      381.61      444.78     59.24 o 
  -4  -7   4      176.38      209.33     46.33 o 
  -3  -7   4     2665.56     2692.68     93.82 o 
  -2  -7   4     1501.08     1521.41     52.39 o 
  -1  -7   4     3468.44     3587.47     68.37 o 
   0  -7   4      251.94      282.65     16.46 o 
   1  -7   4      193.53      173.22     16.99 o 
   2  -7   4      332.22      322.53     21.02 o 
   3  -7   4     1201.95     1267.17     50.81 o 
   4  -7   4        5.10        7.72     11.74 o 
   5  -7   4      224.29      227.58     29.03 o 
  -8  -6   4       75.37       71.10     24.33 o 
  -7  -6   4      806.22      740.38     62.92 o 
  -6  -6   4       73.14      103.82     26.55 o 
  -5  -6   4       47.14       24.71     13.65 o 
  -4  -6   4      369.45      376.97     26.08 o 
  -3  -6   4     2648.55     2825.42     73.99 o 
  -2  -6   4      420.80      456.31     27.44 o 
  -1  -6   4      417.40      504.14     25.15 o 
   0  -6   4     2130.58     2237.40     45.36 o 
   1  -6   4      835.93      833.60     25.31 o 
   2  -6   4      872.34      795.70     28.63 o 
   3  -6   4      467.17      523.39     25.90 o 
   4  -6   4      121.04      135.68     30.86 o 
   5  -6   4      407.20      363.08     35.35 o 
   6  -6   4      574.76      668.67     50.11 o 
  -8  -5   4       69.63       69.53     22.34 o 
  -7  -5   4      196.19      144.69     29.58 o 
  -6  -5   4     4303.11     4062.85     99.63 o 
  -5  -5   4       15.33       22.23      8.45 o 
  -4  -5   4      382.66      378.15     19.92 o 
  -3  -5   4        1.31       11.26      8.67 o 
  -2  -5   4     8746.47     9099.36    213.69 o 
  -1  -5   4     3222.05     3252.06     65.03 o 
   0  -5   4      336.59      354.30     16.77 o 
   1  -5   4      172.61      197.85     11.57 o 
   2  -5   4      883.48      876.97     25.88 o 
   3  -5   4     6848.51     6884.30    103.45 o 
   4  -5   4       21.60       20.50     11.55 o 
   5  -5   4      259.48      236.06     28.34 o 
   6  -5   4      109.55      144.99     23.95 o 
   7  -5   4     1307.35     1326.75     71.84 o 
  -8  -4   4      851.22      787.52     76.23 o 
  -7  -4   4      741.86      749.34     37.25 o 
  -6  -4   4     2093.75     2089.82     59.99 o 
  -5  -4   4      268.52      301.43     21.20 o 
  -4  -4   4     2408.85     2504.18     60.66 o 
  -3  -4   4     3343.18     3398.76    116.00 o 
  -2  -4   4     6187.48     6314.70    322.37 o 
  -1  -4   4      316.77      328.77     25.98 o 
   0  -4   4      992.48     1040.13     24.14 o 
   1  -4   4     5306.27     5194.16     61.28 o 
   2  -4   4     1732.51     1775.63     35.49 o 
   3  -4   4     1898.87     1977.19     34.06 o 
   4  -4   4     3086.64     3135.48     92.46 o 
   5  -4   4     1425.60     1485.34     74.90 o 
   6  -4   4       12.44       22.51     16.18 o 
   7  -4   4      617.70      691.77     52.64 o 
  -9  -3   4       24.39       19.13     29.34 o 
  -8  -3   4      817.00      861.22     42.87 o 
  -7  -3   4      376.23      392.67     27.27 o 
  -6  -3   4      630.11      569.30     38.94 o 
  -5  -3   4      824.51      816.81     38.91 o 
  -4  -3   4     1315.00     1427.73     49.71 o 
  -3  -3   4       12.20       17.36      8.13 o 
  -2  -3   4     7647.61     7749.68    177.19 o 
  -1  -3   4     1910.08     2005.48     79.93 o 
   0  -3   4     1460.05     1460.40     27.37 o 
   1  -3   4     5610.60     5639.28     59.47 o 
   2  -3   4     8468.57     8296.27     79.90 o 
   3  -3   4      280.16      257.84     10.44 o 
   4  -3   4     2647.54     2639.45     52.64 o 
   5  -3   4      693.61      678.24     34.41 o 
   6  -3   4      112.95       81.04     17.50 o 
   7  -3   4      462.67      498.02     42.17 o 
   8  -3   4      232.34      210.30     29.58 o 
  -9  -2   4       59.19       48.99     14.28 o 
  -8  -2   4      157.42      154.04     19.50 o 
  -7  -2   4     4082.47     4178.68     98.34 o 
  -6  -2   4      303.61      317.00     23.91 o 
  -5  -2   4      711.92      723.16     40.34 o 
  -4  -2   4     1083.45     1124.33     43.12 o 
  -3  -2   4     5812.71     5693.71    106.57 o 
  -2  -2   4    18355.45    17977.18    244.14 o 
  -1  -2   4      764.49      787.66     23.68 o 
   0  -2   4     3837.10     3931.73     48.75 o 
   1  -2   4      623.49      671.51     15.09 o 
   2  -2   4    27054.25    25952.88    253.45 o 
   3  -2   4      267.05      270.09      9.52 o 
   4  -2   4      977.85      951.50     21.49 o 
   5  -2   4       16.70       22.27      6.19 o 
   6  -2   4     2059.78     2112.37     78.98 o 
   7  -2   4     1066.22     1125.61     60.10 o 
   8  -2   4       19.65       24.23     14.45 o 
  -9  -1   4      362.80      359.47     30.38 o 
  -8  -1   4      339.19      344.56     28.05 o 
  -7  -1   4      725.49      830.81     65.83 o 
  -6  -1   4       26.42       18.49     11.46 o 
  -5  -1   4      103.83      120.11     12.66 o 
  -4  -1   4     6252.53     6037.63    116.62 o 
  -3  -1   4     1130.38     1235.78     42.62 o 
  -2  -1   4     1089.64     1092.91     38.04 o 
  -1  -1   4    10911.62    11009.43    104.35 o 
   0  -1   4    12872.51    12935.45    115.71 o 
   1  -1   4       88.25       84.53      7.79 o 
   2  -1   4     2604.49     2715.86     38.96 o 
   3  -1   4     4617.78     4519.44     65.88 o 
   4  -1   4       57.40       68.96      5.46 o 
   5  -1   4     1592.00     1662.52     35.62 o 
   6  -1   4      239.81      276.16     17.95 o 
   7  -1   4      146.25      181.71     42.41 o 
   8  -1   4      649.63      674.51     48.13 o 
  -9   0   4      143.40      156.33     20.62 o 
  -8   0   4       53.44       71.26     14.67 o 
  -7   0   4     1366.43     1351.27     60.96 o 
  -6   0   4      619.70      675.85     40.05 o 
  -5   0   4      338.96      341.71     19.65 o 
  -4   0   4     1035.29     1054.90     31.34 o 
  -3   0   4    20598.77    19629.65    266.04 o 
  -2   0   4     2978.49     2995.81     52.79 o 
  -1   0   4     5836.83     6163.16     70.84 o 
   0   0   4     3326.09     3482.56     48.91 o 
   1   0   4     2349.02     2395.33     37.36 o 
   2   0   4    11630.96    11513.96    128.46 o 
   3   0   4     4889.00     4933.13     46.70 o 
   4   0   4      131.46      132.44      8.93 o 
   5   0   4       10.15       25.34      5.90 o 
   6   0   4     5375.12     5481.93     82.93 o 
   7   0   4      440.60      441.08     30.65 o 
   8   0   4      784.92      766.36     65.75 o 
   9   0   4      299.36      339.89     29.35 o 
  -8   1   4     1080.66     1147.98     54.17 o 
  -7   1   4     2382.80     2265.82     81.93 o 
  -6   1   4      546.13      521.64     36.31 o 
  -5   1   4     1399.13     1395.73     38.41 o 
  -4   1   4      742.36      719.38     36.04 o 
  -3   1   4    20061.06    19207.91    263.18 o 
  -2   1   4     1013.96     1027.94     22.88 o 
  -1   1   4     2515.09     2620.60     31.90 o 
   0   1   4     4067.15     4238.22     41.43 o 
   1   1   4    32950.23    30640.74    274.11 o 
   2   1   4     3665.15     3677.29     45.30 o 
   3   1   4      912.37     1008.03     18.99 o 
   4   1   4     2336.53     2349.60     40.62 o 
   5   1   4      179.72      171.85     13.04 o 
   6   1   4     8246.02     8238.00    102.76 o 
   7   1   4       99.61      102.05     11.62 o 
   8   1   4      507.63      493.26     45.94 o 
   9   1   4        0.04       -8.11     16.25 o 
  -8   2   4        1.87        9.24     11.99 o 
  -7   2   4        4.18       -3.21      9.94 o 
  -6   2   4      866.83      919.58     46.37 o 
  -5   2   4     4334.07     4467.08     94.35 o 
  -4   2   4        0.22       -2.32      9.21 o 
  -3   2   4       24.98       54.93     10.07 o 
  -2   2   4     7774.67     7842.50     85.75 o 
  -1   2   4      166.24      159.77      5.94 o 
   0   2   4     1545.48     1550.39     19.16 o 
   1   2   4      102.61      144.40      8.09 o 
   2   2   4      524.37      571.02     15.98 o 
   3   2   4     6357.11     6596.93     76.16 o 
   4   2   4     3964.23     3952.15     58.21 o 
   5   2   4      288.93      278.90     16.88 o 
   6   2   4      153.39      122.55     17.64 o 
   7   2   4     3072.10     3102.45     65.97 o 
   8   2   4       89.27       99.50     16.47 o 
   9   2   4       19.88       14.71     11.58 o 
  -8   3   4     1482.95     1497.39     65.43 o 
  -7   3   4      102.39      104.57     19.31 o 
  -6   3   4      907.19      910.56     44.03 o 
  -5   3   4      394.15      372.82     26.81 o 
  -4   3   4     5134.71     5154.71    118.24 o 
  -3   3   4     3037.76     3002.01     66.05 o 
  -2   3   4     1848.91     1837.49     37.99 o 
  -1   3   4       10.99       13.03      3.38 o 
   0   3   4      667.29      689.05     13.74 o 
   1   3   4    27287.42    26331.18    232.42 o 
   2   3   4     2342.16     2405.15     43.86 o 
   3   3   4     5828.10     5881.10     63.77 o 
   4   3   4      872.16      851.34     27.89 o 
   5   3   4     9421.55     9157.49    120.85 o 
   6   3   4     2195.71     2309.52     53.91 o 
   7   3   4     2202.71     2137.45     54.67 o 
   8   3   4        2.24        0.24      6.72 o 
   9   3   4      171.23      181.23     29.47 o 
  -8   4   4      892.00      917.03     56.86 o 
  -7   4   4      374.37      407.18     32.35 o 
  -6   4   4       96.38       90.72     16.51 o 
  -5   4   4      250.74      221.68     18.12 o 
  -4   4   4     4485.08     4204.06    102.44 o 
  -3   4   4      336.19      343.26     13.43 o 
  -2   4   4     1011.59     1061.56     25.07 o 
  -1   4   4     3822.71     3862.87     49.63 o 
   0   4   4     1498.14     1433.61     27.23 o 
   1   4   4    16460.28    15907.75    149.06 o 
   2   4   4     5667.30     5776.22     83.83 o 
   3   4   4     1687.93     1622.45     46.75 o 
   4   4   4        0.27        7.45      4.36 o 
   5   4   4     8679.53     8541.00    128.40 o 
   6   4   4       54.52       62.14     10.37 o 
   7   4   4      208.10      233.58     19.94 o 
   8   4   4      288.39      275.13     27.43 o 
   9   4   4      267.87      260.74     35.96 o 
  -7   5   4      596.69      657.03     46.89 o 
  -6   5   4      233.82      216.23     23.31 o 
  -5   5   4      118.36      122.27     24.88 o 
  -4   5   4      367.05      386.41     22.34 o 
  -3   5   4     1644.93     1683.64     51.61 o 
  -2   5   4     2306.45     2326.86     57.89 o 
  -1   5   4     5267.52     5241.80     77.37 o 
   0   5   4     2526.95     2536.53     40.95 o 
   1   5   4      624.58      655.75     17.94 o 
   2   5   4    12119.11    11792.88    117.78 o 
   3   5   4      819.82      754.37     22.18 o 
   4   5   4        1.63        4.29      3.77 o 
   5   5   4      775.05      851.88     25.38 o 
   6   5   4     2972.97     3011.62     69.66 o 
   7   5   4      396.44      408.82     32.94 o 
   8   5   4       41.49       29.52     12.10 o 
   9   5   4      235.12      258.25     50.68 o 
  -7   6   4       19.59        6.07     13.39 o 
  -6   6   4       38.04       28.97     12.07 o 
  -5   6   4      171.76      155.10     20.10 o 
  -4   6   4     4768.01     4675.96     85.23 o 
  -3   6   4      146.50      150.26     12.16 o 
  -2   6   4      943.46      933.46     32.06 o 
  -1   6   4      219.43      198.22     13.84 o 
   0   6   4    12207.82    11765.04    122.23 o 
   1   6   4      936.38      921.96     22.55 o 
   2   6   4     1938.93     1912.92     34.00 o 
   3   6   4       53.09       63.98      6.18 o 
   4   6   4     3711.88     3670.85     51.11 o 
   5   6   4     6733.27     6665.57    109.73 o 
   6   6   4      734.95      759.90     55.16 o 
   7   6   4      450.68      414.18     34.26 o 
   8   6   4       19.46       28.94     12.16 o 
   9   6   4     1331.35     1348.30     84.97 o 
  -6   7   4      282.45      246.47     26.77 o 
  -5   7   4       35.37       43.47     15.12 o 
  -4   7   4      453.54      439.74     31.07 o 
  -3   7   4     1552.95     1530.16     39.32 o 
  -2   7   4     1094.14     1117.02     36.78 o 
  -1   7   4       38.54       33.33      7.13 o 
   0   7   4     4622.31     4698.75     91.22 o 
   1   7   4     1035.70     1084.98     32.28 o 
   2   7   4     1031.16     1000.36     24.01 o 
   3   7   4      194.39      190.76     13.02 o 
   4   7   4      669.63      654.48     31.83 o 
   5   7   4      476.30      597.01     39.64 o 
   6   7   4     1293.96     1308.13     60.88 o 
   7   7   4      202.02      238.58     28.08 o 
   8   7   4       17.00       -0.07      9.89 o 
  -5   8   4      389.99      400.78     38.90 o 
  -4   8   4       36.35       30.40     11.07 o 
  -3   8   4     2023.11     1999.39     65.31 o 
  -2   8   4      590.92      585.80     29.88 o 
  -1   8   4      219.52      195.27     15.47 o 
   0   8   4      820.05      816.58     28.15 o 
   1   8   4     2929.08     2783.92     56.60 o 
   2   8   4       32.68       13.43      6.21 o 
   3   8   4      325.05      340.90     35.79 o 
   4   8   4     1500.69     1610.07    105.28 o 
   5   8   4     1608.13     1638.36     68.52 o 
   6   8   4     3318.33     3231.26    112.24 o 
   7   8   4      198.25      186.64     26.41 o 
   8   8   4      339.18      360.41     36.31 o 
  -4   9   4        5.15        0.92     11.08 o 
  -3   9   4        3.22       15.90     11.19 o 
  -2   9   4      178.28      193.18     23.28 o 
  -1   9   4     1456.63     1455.99     44.11 o 
   0   9   4     2133.67     2140.48     49.30 o 
   1   9   4        0.09        3.53      6.75 o 
   2   9   4       32.88       64.76     29.37 o 
   3   9   4        0.06       -4.34     21.33 o 
   4   9   4     5566.10     5624.00    137.43 o 
   5   9   4       15.98       25.09     17.59 o 
   6   9   4       59.24       51.74     19.47 o 
   7   9   4        3.72        8.28     11.37 o 
   8   9   4      639.37      562.16     46.17 o 
  -3  10   4        2.18       17.99     11.02 o 
  -2  10   4      137.61      128.18     20.10 o 
  -1  10   4      145.69      166.86     14.91 o 
   0  10   4       91.83       79.55     13.69 o 
   1  10   4     1920.06     1765.75     71.04 o 
   2  10   4      446.89      505.46     38.33 o 
   3  10   4        0.22       14.69     14.03 o 
   4  10   4      213.94      223.03     34.13 o 
   5  10   4     1405.35     1448.76     69.92 o 
   6  10   4        7.71       -0.08     15.47 o 
   7  10   4        0.28       28.81     13.23 o 
  -2  11   4       81.78       70.74     15.01 o 
  -1  11   4      604.65      622.06     58.45 o 
   0  11   4       84.70       74.20     15.91 o 
   1  11   4      499.18      529.87     40.37 o 
   2  11   4      495.86      493.70     39.69 o 
   3  11   4      688.36      669.47     57.53 o 
   4  11   4      582.09      623.66     57.14 o 
   5  11   4     1113.91     1152.50     64.73 o 
   6  11   4        0.20        5.21     12.66 o 
   0  12   4      120.68       86.27     26.32 o 
   1  12   4        2.21      -12.05     12.05 o 
   2  12   4       47.58       65.67     17.47 o 
   3  12   4      778.10      901.97     57.00 o 
   4  12   4      106.18      148.78     61.40 o 
  -4 -10   5        7.03       27.87     17.39 o 
  -3 -10   5       71.41       46.93     18.70 o 
  -2 -10   5      870.59      801.15     51.32 o 
  -1 -10   5        0.45       -4.25     11.37 o 
   0 -10   5        2.40       17.37     12.18 o 
   1 -10   5        0.09        3.98     12.82 o 
  -5  -9   5      562.24      587.92     61.88 o 
  -4  -9   5      104.72       66.65     39.45 o 
  -3  -9   5        0.23      -14.88     14.88 o 
  -2  -9   5        0.99        5.19     16.54 o 
  -1  -9   5      633.98      656.52     40.06 o 
   0  -9   5       72.76       75.25     13.71 o 
   1  -9   5      173.92      143.85     18.89 o 
   2  -9   5       22.51       31.65     26.94 o 
   3  -9   5       27.80       30.72     16.87 o 
  -6  -8   5      405.21      459.83     73.54 o 
  -5  -8   5      488.99      493.73     50.46 o 
  -4  -8   5      124.23      122.03     26.32 o 
  -3  -8   5      609.48      672.47     75.20 o 
  -2  -8   5     1147.06     1217.98     55.01 o 
  -1  -8   5      600.19      659.35     27.65 o 
   0  -8   5       48.54       34.80      8.45 o 
   1  -8   5       10.08        4.34     13.96 o 
   2  -8   5     1983.64     1945.12     76.84 o 
   3  -8   5      112.70      122.57     21.37 o 
   4  -8   5      209.85      175.19     27.15 o 
  -7  -7   5      588.86      645.70     88.03 o 
  -6  -7   5       52.86       81.10     33.10 o 
  -5  -7   5       59.36       85.95     29.53 o 
  -4  -7   5      185.68      171.70     28.22 o 
  -3  -7   5     2264.29     2383.07     71.31 o 
  -2  -7   5      323.49      330.76     22.65 o 
  -1  -7   5      467.01      536.93     23.79 o 
   0  -7   5       75.39       60.03      8.43 o 
   1  -7   5       82.69       69.01     10.64 o 
   2  -7   5     1448.07     1451.85     63.32 o 
   3  -7   5      676.74      746.49     40.24 o 
   4  -7   5        9.10        4.80     10.69 o 
   5  -7   5        0.16      -19.88     19.88 o 
  -8  -6   5        0.09       18.30     15.91 o 
  -7  -6   5       69.37       65.33     22.73 o 
  -6  -6   5     1714.51     1783.29    106.01 o 
  -5  -6   5       51.89       64.02     20.15 o 
  -4  -6   5        3.16        2.46     16.70 o 
  -3  -6   5      572.55      620.79     35.03 o 
  -2  -6   5     1034.20     1040.41     44.04 o 
  -1  -6   5     2344.09     2338.67     58.99 o 
   0  -6   5     2311.18     2280.24     47.35 o 
   1  -6   5      366.89      408.88     18.23 o 
   2  -6   5      109.83      130.33     15.21 o 
   3  -6   5     2601.14     2543.44     73.41 o 
   4  -6   5       61.94       62.68     16.39 o 
   5  -6   5       10.06      -10.08     11.83 o 
   6  -6   5        6.10       62.33     20.56 o 
  -8  -5   5      816.66      807.38     69.27 o 
  -7  -5   5      773.51      740.93     63.05 o 
  -6  -5   5      205.27      218.47     20.55 o 
  -5  -5   5       11.45        7.86      7.20 o 
  -4  -5   5      228.85      225.84     16.85 o 
  -3  -5   5     7300.08     7033.73    166.56 o 
  -2  -5   5      673.12      725.30     35.46 o 
  -1  -5   5     1308.82     1315.17     34.20 o 
   0  -5   5      185.71      197.27     15.02 o 
   1  -5   5     6232.69     6317.56     82.56 o 
   2  -5   5      503.99      493.08     22.59 o 
   3  -5   5      822.08      840.72     39.59 o 
   4  -5   5      122.92      102.08     23.13 o 
   5  -5   5       56.25       75.58     18.47 o 
   6  -5   5     1035.23     1173.91     65.24 o 
  -8  -4   5      425.61      546.67     47.06 o 
  -7  -4   5        5.38        4.23      9.15 o 
  -6  -4   5      435.11      380.73     31.20 o 
  -5  -4   5      105.54      130.97     15.45 o 
  -4  -4   5      405.29      455.05     31.21 o 
  -3  -4   5     2283.17     2382.06     69.74 o 
  -2  -4   5     3893.10     3890.43    108.55 o 
  -1  -4   5       84.06       81.50     11.59 o 
   0  -4   5       20.74       19.54      5.24 o 
   1  -4   5     3806.89     3843.38     66.16 o 
   2  -4   5      385.99      395.87     14.68 o 
   3  -4   5      910.82      926.07     27.08 o 
   4  -4   5        9.43       20.71     14.03 o 
   5  -4   5      369.01      382.68     34.20 o 
   6  -4   5      230.55      259.93     30.27 o 
   7  -4   5      589.01      633.20     49.15 o 
  -8  -3   5      341.40      358.42     29.61 o 
  -7  -3   5      992.49     1004.80     45.39 o 
  -6  -3   5     2231.72     2102.00     72.16 o 
  -5  -3   5     1448.90     1441.65     55.65 o 
  -4  -3   5     2596.23     2555.83     86.86 o 
  -3  -3   5     2171.61     2076.84     63.41 o 
  -2  -3   5     8352.90     7993.54    140.69 o 
  -1  -3   5      669.58      696.31     21.17 o 
   0  -3   5      275.02      310.68     14.88 o 
   1  -3   5     2416.53     2421.94     38.23 o 
   2  -3   5     5693.05     5639.90     77.27 o 
   3  -3   5     1292.76     1231.16     38.30 o 
   4  -3   5      612.01      583.21     26.41 o 
   5  -3   5     1548.60     1569.92     67.25 o 
   6  -3   5      176.63      174.12     25.10 o 
   7  -3   5     2111.86     2165.80     88.85 o 
   8  -3   5      133.50       90.65     26.81 o 
  -8  -2   5     1328.05     1292.17     54.79 o 
  -7  -2   5        0.20       15.91     12.07 o 
  -6  -2   5        1.77       -4.33      9.54 o 
  -5  -2   5       16.82       35.72     13.61 o 
  -4  -2   5     9152.26     8901.80    156.92 o 
  -3  -2   5      930.57     1185.69     54.56 o 
  -2  -2   5     1557.21     1596.67     43.11 o 
  -1  -2   5      368.87      397.06     15.58 o 
   0  -2   5     7283.20     7218.91    106.96 o 
   1  -2   5     8931.91     8604.89     99.63 o 
   2  -2   5      113.44      106.45     12.69 o 
   3  -2   5      324.30      347.06     14.60 o 
   4  -2   5      141.55      128.12      9.20 o 
   5  -2   5     5272.51     5125.94    125.28 o 
   6  -2   5        1.38        3.00      9.89 o 
   7  -2   5      170.98      251.89     30.38 o 
   8  -2   5      251.50      240.12     30.68 o 
  -8  -1   5       25.61       32.49     11.99 o 
  -7  -1   5     2011.54     1936.02    103.23 o 
  -6  -1   5       88.45       64.88     14.92 o 
  -5  -1   5        3.80       17.87     10.53 o 
  -4  -1   5     1621.48     1715.75     83.31 o 
  -3  -1   5     3450.91     3325.23     81.15 o 
  -2  -1   5     1321.33     1276.48     39.33 o 
  -1  -1   5      389.30      455.96     22.52 o 
   0  -1   5      227.34      252.84     11.40 o 
   1  -1   5      123.73      127.07      8.04 o 
   2  -1   5     8865.28     8576.15    109.30 o 
   3  -1   5      739.75      808.71     25.28 o 
   4  -1   5      299.55      270.32     11.14 o 
   5  -1   5     1984.52     1978.35     40.52 o 
   6  -1   5     2603.90     2606.40    153.37 o 
   7  -1   5      251.02      226.71     27.58 o 
   8  -1   5      168.44      160.95     25.54 o 
  -8   0   5      337.62      343.98     33.99 o 
  -7   0   5     1092.22     1113.60     63.91 o 
  -6   0   5      312.30      306.26     28.22 o 
  -5   0   5     1277.65     1333.34     54.92 o 
  -4   0   5     4044.94     4038.43    102.30 o 
  -3   0   5     6525.13     6381.97    117.69 o 
  -2   0   5      879.71      913.09     47.46 o 
  -1   0   5     1042.16     1060.40     26.64 o 
   0   0   5     9535.84     9466.95     93.90 o 
   1   0   5     2321.10     2279.40     43.15 o 
   2   0   5    19714.23    19050.98    227.63 o 
   3   0   5      833.96      856.13     35.41 o 
   4   0   5     3317.21     3261.07     43.59 o 
   5   0   5     2186.15     2238.09     49.40 o 
   6   0   5     4092.78     4281.76    111.51 o 
   7   0   5       17.58       23.76     14.24 o 
   8   0   5       50.84       46.42     20.31 o 
   9   0   5      361.74      354.23     44.55 o 
  -8   1   5       33.38       54.89     15.37 o 
  -7   1   5       10.08        0.19     11.13 o 
  -6   1   5      372.75      416.24     30.63 o 
  -5   1   5     2763.31     2613.18     80.68 o 
  -4   1   5     2679.01     2632.52    100.43 o 
  -3   1   5       67.00       92.75     12.13 o 
  -2   1   5      285.68      284.09     15.06 o 
  -1   1   5      203.52      182.66      8.52 o 
   0   1   5    25823.51    24752.65    242.60 o 
   1   1   5     1235.87     1297.12     29.91 o 
   2   1   5      258.28      292.92     12.40 o 
   3   1   5     2157.64     2155.35     37.92 o 
   4   1   5     7579.93     7633.50     85.26 o 
   5   1   5      916.05      895.00     28.21 o 
   6   1   5       11.01       11.98      7.39 o 
   7   1   5      224.35      203.03     17.81 o 
   8   1   5        0.40       11.18     12.60 o 
   9   1   5      524.16      581.71     54.47 o 
  -8   2   5      748.48      839.28     47.97 o 
  -7   2   5       55.40       70.33     14.45 o 
  -6   2   5      250.91      223.65     23.13 o 
  -5   2   5        6.81        2.10      9.25 o 
  -4   2   5      766.49      795.35     35.01 o 
  -3   2   5    11002.46    10999.46    167.07 o 
  -2   2   5     1441.72     1517.53     30.41 o 
  -1   2   5      748.57      786.10     16.48 o 
   0   2   5      595.09      612.66     14.02 o 
   1   2   5    13110.43    12720.37    118.11 o 
   2   2   5      709.10      785.11     21.96 o 
   3   2   5       43.42       56.89      6.69 o 
   4   2   5       66.24       72.93      8.33 o 
   5   2   5     3682.89     3688.56     67.34 o 
   6   2   5     4703.27     4723.27     82.00 o 
   7   2   5        4.83        3.87      6.48 o 
   8   2   5      198.34      221.20     39.06 o 
   9   2   5        0.11       13.85     27.68 o 
  -8   3   5      176.48      208.30     25.14 o 
  -7   3   5       10.67       -7.57     11.15 o 
  -6   3   5       25.90       33.67     11.17 o 
  -5   3   5     3123.60     3169.50     81.08 o 
  -4   3   5      893.27      859.33     37.66 o 
  -3   3   5     3379.05     3370.77     79.07 o 
  -2   3   5     1825.66     1828.02     35.24 o 
  -1   3   5     8916.81     8733.34     81.77 o 
   0   3   5     5500.00     5488.72     50.55 o 
   1   3   5    14000.84    13636.58    150.71 o 
   2   3   5       31.13       43.71     12.34 o 
   3   3   5      577.06      592.25     23.03 o 
   4   3   5     8345.71     8240.14    124.12 o 
   5   3   5     2144.68     2113.09     50.07 o 
   6   3   5     1186.74     1146.03     42.00 o 
   7   3   5      364.34      331.02     21.30 o 
   8   3   5      887.05      890.61     36.63 o 
  -7   4   5        3.72       -5.86     10.07 o 
  -6   4   5       39.00       31.32     11.48 o 
  -5   4   5     3164.34     3156.39     71.92 o 
  -4   4   5     1090.38     1178.99     31.01 o 
  -3   4   5      228.31      225.56     12.17 o 
  -2   4   5      749.86      823.24     19.13 o 
  -1   4   5     7549.44     7283.60     94.75 o 
   0   4   5       13.77       28.10      4.97 o 
   1   4   5      614.89      621.50     29.08 o 
   2   4   5      539.42      570.35     18.25 o 
   3   4   5      718.49      754.43     24.00 o 
   4   4   5     3275.72     3194.65     61.99 o 
   5   4   5     1889.87     1864.01     47.78 o 
   6   4   5       73.64       64.64     10.00 o 
   7   4   5     1221.79     1258.57     42.37 o 
   8   4   5     1377.89     1355.84     51.61 o 
   9   4   5      132.51      119.79     33.07 o 
  -7   5   5      300.64      243.97     27.07 o 
  -6   5   5      146.55      183.22     25.36 o 
  -5   5   5       39.19       31.55      9.83 o 
  -4   5   5     3855.47     3874.17     77.95 o 
  -3   5   5       38.60       30.72      8.91 o 
  -2   5   5        1.53        1.88      4.48 o 
  -1   5   5       17.13       32.50      6.95 o 
   0   5   5     7946.99     7762.37     96.73 o 
   1   5   5     6771.25     6838.44    104.69 o 
   2   5   5      208.13      245.49     24.71 o 
   3   5   5      873.62      917.27     27.93 o 
   4   5   5      707.52      670.71     23.09 o 
   5   5   5    10498.14    10308.38    167.43 o 
   6   5   5        2.53        4.52      6.29 o 
   7   5   5      224.14      225.72     22.45 o 
   8   5   5       99.01       95.19     19.66 o 
   9   5   5      950.87      854.90     51.91 o 
  -6   6   5      950.90      934.19     49.36 o 
  -5   6   5      282.84      285.40     25.91 o 
  -4   6   5     1349.72     1319.95     52.26 o 
  -3   6   5     1008.32      975.54     41.67 o 
  -2   6   5      597.04      618.43     26.88 o 
  -1   6   5     5326.36     5269.75     83.07 o 
   0   6   5     1210.04     1135.87     28.26 o 
   1   6   5     1049.66     1071.90     32.77 o 
   2   6   5      683.14      697.33     21.64 o 
   3   6   5     9472.04     9355.18    114.48 o 
   4   6   5      832.78      740.40     22.96 o 
   5   6   5     1310.13     1269.21     43.31 o 
   6   6   5     1353.77     1361.50     60.16 o 
   7   6   5      270.21      294.60     29.42 o 
   8   6   5      417.93      446.43     41.00 o 
   9   6   5      236.08      176.68     26.42 o 
  -6   7   5      520.31      564.51     40.28 o 
  -5   7   5      154.00      191.32     23.20 o 
  -4   7   5      228.51      202.60     21.70 o 
  -3   7   5        1.03        4.40      7.31 o 
  -2   7   5      449.49      430.58     26.65 o 
  -1   7   5      927.72      928.93     34.54 o 
   0   7   5     3784.97     3587.88     66.78 o 
   1   7   5      126.65      124.66     10.89 o 
   2   7   5      709.08      729.78     38.16 o 
   3   7   5     3002.86     2925.45    105.26 o 
   4   7   5     2320.74     2167.52     64.53 o 
   5   7   5      559.84      556.84     38.67 o 
   6   7   5      290.16      297.07     29.80 o 
   7   7   5       93.82       83.03     17.43 o 
   8   7   5        4.58       -1.19     12.26 o 
  -5   8   5      828.63      851.17     47.60 o 
  -4   8   5      334.26      339.14     28.65 o 
  -3   8   5      209.50      195.25     20.98 o 
  -2   8   5      267.54      270.99     21.65 o 
  -1   8   5      379.16      395.35     22.31 o 
   0   8   5     4842.66     4813.78     82.96 o 
   1   8   5      508.47      543.07     24.48 o 
   2   8   5      669.11      633.43     30.89 o 
   3   8   5      690.01      703.32     52.42 o 
   4   8   5     4362.66     4311.85    140.87 o 
   5   8   5      441.33      412.04     34.87 o 
   6   8   5        5.58       -6.19     13.01 o 
   7   8   5       76.71       51.42     23.75 o 
   8   8   5      371.56      319.45     34.76 o 
  -4   9   5        1.48       13.77     12.45 o 
  -3   9   5      271.28      286.12     29.71 o 
  -2   9   5     2649.45     2647.66     71.22 o 
  -1   9   5       77.83       89.01     12.67 o 
   0   9   5      538.76      567.07     25.50 o 
   1   9   5      893.49      816.91     31.52 o 
   2   9   5      917.86      966.97     89.14 o 
   3   9   5      736.64      727.11     55.81 o 
   4   9   5       30.22       45.84     20.93 o 
   5   9   5      315.70      301.54     30.98 o 
   6   9   5      131.14       95.72     19.31 o 
   7   9   5      735.19      684.57     57.35 o 
  -3  10   5        0.66       -6.41      9.00 o 
  -2  10   5      435.92      433.40     35.71 o 
  -1  10   5     1249.63     1255.31     41.09 o 
   0  10   5      341.45      279.44     18.65 o 
   1  10   5       63.16       51.79     14.72 o 
   2  10   5      482.60      500.84     38.96 o 
   3  10   5      300.48      266.63     36.30 o 
   4  10   5     1082.03     1137.81     74.48 o 
   5  10   5       78.31       80.38     20.72 o 
   6  10   5       36.32       29.24     15.34 o 
   7  10   5       82.19       56.60     17.50 o 
  -2  11   5       42.02       29.49     12.43 o 
  -1  11   5      986.49     1052.28     61.85 o 
   0  11   5        5.56       -1.54     10.90 o 
   1  11   5        0.26       -0.70     11.92 o 
   2  11   5      383.20      324.76     33.00 o 
   3  11   5      514.69      552.41     53.52 o 
   4  11   5      504.72      582.92     55.85 o 
   5  11   5      244.50      260.82     50.02 o 
   6  11   5       45.87       33.54     21.27 o 
   0  12   5      136.97      131.03     29.82 o 
   1  12   5        0.03       -5.36     13.61 o 
   2  12   5      471.72      556.34     44.54 o 
   3  12   5       39.25       17.60     15.89 o 
   4  12   5       13.86       -9.61     15.54 o 
  -2 -10   6       19.12       17.12     16.64 o 
  -1 -10   6        8.72       11.03     12.70 o 
  -5  -9   6       10.61      -17.02     17.02 o 
  -4  -9   6       22.73       15.66     13.94 o 
  -3  -9   6       45.42       91.86     24.29 o 
  -2  -9   6     1057.92     1126.14     51.48 o 
  -1  -9   6        3.95        4.26     19.17 o 
   0  -9   6       20.79        5.32      9.15 o 
   1  -9   6       76.81       51.76     15.62 o 
   2  -9   6      507.67      607.28     45.76 o 
  -6  -8   6        9.60       -1.92     13.93 o 
  -5  -8   6       48.40       16.87     19.34 o 
  -4  -8   6      430.81      482.99    112.50 o 
  -3  -8   6      651.36      639.97     41.81 o 
  -2  -8   6      867.68      859.30     37.30 o 
  -1  -8   6      351.05      387.98     24.85 o 
   0  -8   6      594.00      545.05     34.20 o 
   1  -8   6      671.72      628.02     37.91 o 
   2  -8   6      853.78      830.74     51.98 o 
   3  -8   6       16.38       12.59     15.25 o 
  -7  -7   6      153.46      129.21     30.43 o 
  -6  -7   6       15.72       14.93     31.55 o 
  -5  -7   6       43.43       23.33     16.61 o 
  -4  -7   6     1791.10     1754.87    127.12 o 
  -3  -7   6      302.91      367.58     37.99 o 
  -2  -7   6      424.04      447.20     23.03 o 
  -1  -7   6      211.41      247.34     16.94 o 
   0  -7   6      442.58      393.23     23.89 o 
   1  -7   6       13.21        7.14      9.49 o 
   2  -7   6      106.97      113.38     21.54 o 
   3  -7   6       71.93      102.78     19.46 o 
   4  -7   6        4.95       10.10     10.51 o 
  -7  -6   6      972.63     1010.99     75.97 o 
  -6  -6   6       11.47       20.30     15.76 o 
  -5  -6   6       70.43       31.06     39.90 o 
  -4  -6   6      180.28      171.54     21.56 o 
  -3  -6   6     3277.59     3340.99     90.45 o 
  -2  -6   6       94.90      111.73     12.62 o 
  -1  -6   6      239.93      265.58     18.36 o 
   0  -6   6       32.13       32.83      8.03 o 
   1  -6   6     2188.83     2192.59     66.08 o 
   2  -6   6     2486.34     2437.71     84.91 o 
   3  -6   6        1.61       -2.29      9.78 o 
   4  -6   6      265.50      241.97     26.84 o 
   5  -6   6        4.18       -1.41     11.89 o 
  -7  -5   6       88.25      121.29     44.96 o 
  -6  -5   6      189.29      140.25     18.04 o 
  -5  -5   6     1338.65     1476.38    108.13 o 
  -4  -5   6     1216.95     1102.30     71.23 o 
  -3  -5   6     1776.94     1815.32     63.70 o 
  -2  -5   6       48.05       51.32     12.08 o 
  -1  -5   6      111.07      107.59     10.59 o 
   0  -5   6     2382.68     2333.25     75.18 o 
   1  -5   6      888.27      888.20     26.85 o 
   2  -5   6      610.38      610.18     40.25 o 
   3  -5   6      580.45      570.42     33.67 o 
   4  -5   6      950.69      884.86     44.07 o 
   5  -5   6       81.82       94.98     20.59 o 
   6  -5   6      608.80      638.56     57.08 o 
  -8  -4   6      277.31      294.64     44.26 o 
  -7  -4   6       93.45       45.15     15.66 o 
  -6  -4   6       16.49       34.78     10.22 o 
  -5  -4   6      550.28      588.63     37.70 o 
  -4  -4   6      185.77      201.24     22.23 o 
  -3  -4   6     1844.03     1842.13     54.91 o 
  -2  -4   6     1936.18     1877.66     61.09 o 
  -1  -4   6        0.42        1.92      6.11 o 
   0  -4   6      937.59      942.88     27.47 o 
   1  -4   6     3273.87     3231.02     53.03 o 
   2  -4   6      672.18      629.56     24.36 o 
   3  -4   6     1524.93     1474.48     43.28 o 
   4  -4   6     1062.35     1102.57     55.42 o 
   5  -4   6      631.31      655.61     45.83 o 
   6  -4   6      530.77      481.38     41.65 o 
   7  -4   6      266.48      250.04     33.05 o 
  -8  -3   6     1451.64     1491.78     61.04 o 
  -7  -3   6       10.06       13.65     10.69 o 
  -6  -3   6       70.67       45.36     14.71 o 
  -5  -3   6       65.02       83.25     16.50 o 
  -4  -3   6     5479.26     5357.14    119.74 o 
  -3  -3   6     4179.69     3977.75    118.92 o 
  -2  -3   6      173.60      196.17     16.27 o 
  -1  -3   6     3109.92     3104.68     50.59 o 
   0  -3   6     2356.29     2329.67     38.32 o 
   1  -3   6    16328.02    15710.43    173.58 o 
   2  -3   6        1.65        3.71      2.15 o 
   3  -3   6     1109.74     1111.77     32.99 o 
   4  -3   6      224.37      206.24     28.65 o 
   5  -3   6     3508.46     3626.20    107.64 o 
   6  -3   6      448.83      469.21     39.89 o 
   7  -3   6       11.42       41.16     16.72 o 
  -8  -2   6       32.38       38.58     14.04 o 
  -7  -2   6      188.72      152.52     23.28 o 
  -6  -2   6      500.60      515.66     37.51 o 
  -5  -2   6     2540.29     2422.70     78.45 o 
  -4  -2   6       87.85      115.83     27.98 o 
  -3  -2   6       17.21       26.67     10.36 o 
  -2  -2   6     1112.18     1000.78     35.95 o 
  -1  -2   6     5688.19     5504.63     62.04 o 
   0  -2   6      518.96      561.05     17.73 o 
   1  -2   6     1150.51     1167.19     27.06 o 
   2  -2   6     2622.07     2537.58     62.18 o 
   3  -2   6      313.68      320.18     15.47 o 
   4  -2   6      465.49      467.28     33.72 o 
   5  -2   6       73.48       93.95     19.94 o 
   6  -2   6      243.85      218.63     26.49 o 
   7  -2   6      227.89      215.48     33.59 o 
   8  -2   6      406.24      474.35     43.97 o 
  -8  -1   6      282.52      253.01     30.85 o 
  -7  -1   6       42.01       60.86     16.56 o 
  -6  -1   6        9.05        8.60     11.33 o 
  -5  -1   6        6.36        8.46     11.71 o 
  -4  -1   6     5975.13     5972.65    101.36 o 
  -3  -1   6     1229.10     1253.05     39.67 o 
  -2  -1   6     3674.90     3694.49     98.10 o 
  -1  -1   6      314.00      321.78     10.64 o 
   0  -1   6    10648.60    10537.25    115.73 o 
   1  -1   6     4769.24     4863.82     54.11 o 
   2  -1   6     4289.26     4429.19     72.57 o 
   3  -1   6       18.59       16.93      5.73 o 
   4  -1   6      539.16      501.15     21.74 o 
   5  -1   6     4469.19     4380.12     90.65 o 
   6  -1   6      683.42      668.77     44.87 o 
   7  -1   6      530.48      486.25     40.08 o 
   8  -1   6      158.70      137.08     24.57 o 
  -8   0   6      261.08      246.89     30.46 o 
  -7   0   6       21.97       13.32     14.86 o 
  -6   0   6      916.63      886.68     58.35 o 
  -5   0   6      986.95      978.39     70.88 o 
  -4   0   6     6553.65     6739.15    199.47 o 
  -3   0   6      612.08      633.81     28.81 o 
  -2   0   6     1754.02     1828.45     38.48 o 
  -1   0   6     1364.48     1363.95     27.47 o 
   0   0   6    21174.30    20747.37    195.47 o 
   1   0   6     5721.69     5925.33    100.72 o 
   2   0   6       18.87       32.06      6.82 o 
   3   0   6     1347.20     1382.72     51.74 o 
   4   0   6     2445.55     2359.38     70.53 o 
   5   0   6     4345.02     4435.00    105.06 o 
   6   0   6      795.08      758.35     41.07 o 
   7   0   6      229.27      180.89     30.11 o 
   8   0   6       11.46       23.87     23.84 o 
  -8   1   6       54.70       57.45     19.89 o 
  -7   1   6      135.03      156.54     20.38 o 
  -6   1   6     1610.32     1680.74     60.05 o 
  -5   1   6       23.66      419.99     75.83 o 
  -4   1   6        0.15        3.85      8.18 o 
  -3   1   6     4209.79     4217.07     64.57 o 
  -2   1   6      556.29      493.64     17.52 o 
  -1   1   6      837.28      857.85     25.82 o 
   0   1   6      108.23      154.89     11.49 o 
   1   1   6    12043.26    12282.09    103.32 o 
   2   1   6     1138.63     1139.21     27.16 o 
   3   1   6     3064.36     3071.61     52.44 o 
   4   1   6      760.87      791.89     21.65 o 
   5   1   6       85.33      108.64     13.32 o 
   6   1   6     2918.51     2847.47     83.80 o 
   7   1   6      587.26      605.73     52.10 o 
   8   1   6        9.35        7.15     11.40 o 
  -8   2   6        3.88       -4.83     13.99 o 
  -7   2   6       37.64       43.15     18.19 o 
  -6   2   6       61.84       78.59     16.10 o 
  -5   2   6     5348.86     5428.84    110.01 o 
  -4   2   6     2087.19     2042.97     58.79 o 
  -3   2   6     1582.63     1612.87     47.44 o 
  -2   2   6      198.24      205.01      9.08 o 
  -1   2   6     5924.04     6093.80     75.56 o 
   0   2   6    20166.66    19980.49    161.32 o 
   1   2   6      850.32      876.64     23.14 o 
   2   2   6     4483.21     4814.96     80.80 o 
   3   2   6       16.43       22.90      5.49 o 
   4   2   6    14466.20    14209.41    174.16 o 
   5   2   6     1320.41     1316.21     43.29 o 
   6   2   6     1068.91     1049.62     48.28 o 
   7   2   6       71.62       65.64     14.17 o 
   8   2   6      825.54      740.02     69.44 o 
   9   2   6      512.53      572.46     54.49 o 
  -7   3   6      297.83      257.32     27.79 o 
  -6   3   6      131.14      149.10     20.13 o 
  -5   3   6     1822.88     1844.08     61.72 o 
  -4   3   6      112.76      126.32     12.24 o 
  -3   3   6       42.84       46.07      8.28 o 
  -2   3   6     2818.15     2837.88     70.44 o 
  -1   3   6     5057.93     4907.00     61.21 o 
   0   3   6     5435.44     5456.43     54.42 o 
   1   3   6     2660.01     2732.82     53.40 o 
   2   3   6     1714.36     1664.17     48.11 o 
   3   3   6      116.52      109.13     10.30 o 
   4   3   6     5314.53     5301.50     81.79 o 
   5   3   6      753.97      737.57     33.16 o 
   6   3   6       46.53       47.88     10.10 o 
   7   3   6      182.84      163.56     17.40 o 
   8   3   6      378.28      364.07     27.12 o 
   9   3   6      189.24      170.51     48.54 o 
  -7   4   6      318.85      329.64     32.42 o 
  -6   4   6       14.41       17.35     10.85 o 
  -5   4   6      172.79      195.03     18.97 o 
  -4   4   6     2395.46     2422.93     49.39 o 
  -3   4   6      441.81      448.63     19.20 o 
  -2   4   6      713.75      688.32     17.83 o 
  -1   4   6     3618.86     3730.77     63.91 o 
   0   4   6     1414.53     1472.03     31.36 o 
   1   4   6    10910.12    10948.50    148.01 o 
   2   4   6     1535.26     1474.00     35.15 o 
   3   4   6     1270.64     1308.18     42.50 o 
   4   4   6      821.66      820.70     34.73 o 
   5   4   6     4185.72     4093.19     85.83 o 
   6   4   6      112.73      115.91     13.17 o 
   7   4   6       72.59       63.29     10.70 o 
   8   4   6      141.37      144.64     18.05 o 
   9   4   6      370.37      262.14     47.64 o 
  -7   5   6       23.83       30.06     15.18 o 
  -6   5   6      520.46      595.68     39.06 o 
  -5   5   6     1708.38     1707.40     53.93 o 
  -4   5   6        3.92       13.11      8.69 o 
  -3   5   6      328.38      344.16     21.79 o 
  -2   5   6        0.26        0.12      4.64 o 
  -1   5   6    15635.00    15040.98    171.04 o 
   0   5   6     1895.84     1931.78     41.21 o 
   1   5   6      859.75      806.36     32.46 o 
   2   5   6      154.76      153.63     13.18 o 
   3   5   6     6441.82     6426.96    135.12 o 
   4   5   6     4726.90     4832.89    106.40 o 
   5   5   6      274.19      267.14     23.88 o 
   6   5   6       87.48      103.26     13.96 o 
   7   5   6      231.52      197.90     19.40 o 
   8   5   6     2140.45     2174.75     80.39 o 
   9   5   6       46.30       38.74     15.74 o 
  -6   6   6      226.32      219.69     25.97 o 
  -5   6   6       25.99       29.27     10.76 o 
  -4   6   6     1861.14     1919.10     63.08 o 
  -3   6   6      620.01      608.00     29.35 o 
  -2   6   6      415.53      414.09     26.24 o 
  -1   6   6     1985.96     1957.08     52.77 o 
   0   6   6     4275.87     4221.22     63.49 o 
   1   6   6       41.47       61.13     14.18 o 
   2   6   6      314.97      279.91     19.87 o 
   3   6   6      877.99      868.41     41.96 o 
   4   6   6      313.68      297.05     24.35 o 
   5   6   6     1093.26     1051.40     46.62 o 
   6   6   6      359.62      326.81     23.63 o 
   7   6   6       34.54       18.10     12.45 o 
   8   6   6      474.09      454.53     38.28 o 
  -6   7   6      455.40      440.23     35.86 o 
  -5   7   6      146.43      171.02     31.08 o 
  -4   7   6      489.97      561.25     36.09 o 
  -3   7   6      742.72      764.53     33.93 o 
  -2   7   6     1794.69     1745.22     55.62 o 
  -1   7   6     1751.39     1712.99     46.47 o 
   0   7   6     3833.46     3815.04     71.24 o 
   1   7   6        0.34       11.73      6.42 o 
   2   7   6        2.57        1.62      7.19 o 
   3   7   6     1998.71     1994.75     87.91 o 
   4   7   6      948.13      950.96     44.49 o 
   5   7   6     1322.82     1424.91     76.78 o 
   6   7   6      254.59      272.21     41.87 o 
   7   7   6      902.31      931.86     60.82 o 
   8   7   6      358.48      348.58     35.13 o 
  -5   8   6       47.27       22.01     12.84 o 
  -4   8   6        7.67       -4.47      9.56 o 
  -3   8   6       65.16       76.40     13.64 o 
  -2   8   6     2005.64     2181.98     67.27 o 
  -1   8   6      516.18      510.36     25.93 o 
   0   8   6        8.12       10.51      6.93 o 
   1   8   6        5.63       11.45      6.94 o 
   2   8   6      504.30      539.96     28.24 o 
   3   8   6     3379.71     3298.89     71.56 o 
   4   8   6        7.16        3.82     14.73 o 
   5   8   6      224.98      224.87     32.08 o 
   6   8   6       68.18       84.69     54.11 o 
   7   8   6     1336.98     1320.43     66.83 o 
   8   8   6      171.20      168.63     27.18 o 
  -4   9   6       21.01       18.58     11.91 o 
  -3   9   6       62.71       49.01     13.60 o 
  -2   9   6      191.72      259.58     23.71 o 
  -1   9   6      579.26      554.14     28.41 o 
   0   9   6     1127.99     1078.66     36.09 o 
   1   9   6      123.74      139.18     14.33 o 
   2   9   6       43.71       27.14     14.93 o 
   3   9   6      304.78      308.48     56.16 o 
   4   9   6     2684.15     2582.85    111.92 o 
   5   9   6       57.44       67.46     51.01 o 
   6   9   6       64.13       34.93     16.57 o 
   7   9   6      135.55      158.23     26.57 o 
  -3  10   6       11.18       12.47     11.95 o 
  -2  10   6      980.75      991.24     55.13 o 
  -1  10   6      324.52      351.06     23.71 o 
   0  10   6      114.52      102.46     12.33 o 
   1  10   6      823.06      814.23     48.57 o 
   2  10   6      951.94      976.55     54.22 o 
   3  10   6      703.37      660.55     57.07 o 
   4  10   6      629.88      676.30     58.97 o 
   5  10   6       89.16      124.05     28.02 o 
   6  10   6      220.32      222.69     37.39 o 
  -1  11   6      285.56      282.04     33.48 o 
   0  11   6        3.83      -11.12     11.31 o 
   1  11   6       13.13        6.53     10.94 o 
   2  11   6     1010.79     1165.04     69.71 o 
   3  11   6       26.19       34.49     19.09 o 
   4  11   6        5.24       20.30     17.97 o 
   5  11   6        3.77       12.58     15.18 o 
   1  12   6        3.72        1.11     11.61 o 
   2  12   6       14.33       24.75     12.71 o 
   3  12   6      409.42      410.17     39.43 o 
  -3  -9   7      289.09      291.99     27.53 o 
  -2  -9   7       68.33       76.09     20.63 o 
  -1  -9   7       57.83       27.99     12.75 o 
   0  -9   7        1.84        7.31     13.81 o 
   1  -9   7      391.70      415.95     32.83 o 
  -5  -8   7      129.28      146.25     29.55 o 
  -4  -8   7      572.10      596.61     86.05 o 
  -3  -8   7       23.96       12.98     11.33 o 
  -2  -8   7       28.27       22.36      8.93 o 
  -1  -8   7       22.20       -1.82      9.59 o 
   0  -8   7      432.95      400.53     30.56 o 
   1  -8   7      291.72      287.43     32.04 o 
   2  -8   7      459.95      541.61     43.98 o 
   3  -8   7        1.97        4.33     12.64 o 
  -6  -7   7       80.48      114.70     30.04 o 
  -5  -7   7        9.72        2.85     14.08 o 
  -4  -7   7      203.62      243.79     48.54 o 
  -3  -7   7      885.56      972.21     49.30 o 
  -2  -7   7      242.81      267.68     18.65 o 
  -1  -7   7      631.38      585.39     29.75 o 
   0  -7   7      234.11      212.65     21.67 o 
   1  -7   7       40.75       33.58     11.88 o 
   2  -7   7      899.13      898.91     60.25 o 
   3  -7   7       92.70      111.43     21.56 o 
   4  -7   7        0.58      -13.55     13.55 o 
  -6  -6   7        0.32       -4.36     16.03 o 
  -5  -6   7      606.80      657.56     89.77 o 
  -4  -6   7     1340.00     1372.22    111.50 o 
  -3  -6   7       96.84      113.66     14.97 o 
  -2  -6   7       74.93       55.38      9.14 o 
  -1  -6   7        1.04        2.07      6.10 o 
   0  -6   7     2780.84     2808.01     81.87 o 
   1  -6   7      540.22      538.45     34.38 o 
   2  -6   7      208.67      213.26     26.44 o 
   3  -6   7      274.92      278.02     30.56 o 
   4  -6   7      353.57      339.69     29.41 o 
   5  -6   7      222.27      198.11     28.46 o 
  -7  -5   7       54.94       48.89     22.71 o 
  -6  -5   7      173.80      162.44     41.91 o 
  -5  -5   7      533.77      541.74     35.20 o 
  -4  -5   7      445.52      445.62     41.78 o 
  -3  -5   7      779.20      724.37     50.91 o 
  -2  -5   7      169.41      159.91     15.33 o 
  -1  -5   7       94.87       78.87     11.18 o 
   0  -5   7     1113.13     1059.59     36.11 o 
   1  -5   7     1105.57     1177.72     38.29 o 
   2  -5   7      203.41      233.29     27.21 o 
   3  -5   7        6.63        2.25     10.10 o 
   4  -5   7      316.03      297.71     26.81 o 
   5  -5   7       21.81       30.31     13.86 o 
   6  -5   7      285.98      265.95     32.76 o 
  -7  -4   7       86.25       81.82     25.82 o 
  -6  -4   7       60.18       47.77     13.52 o 
  -5  -4   7     1254.84     1158.87     56.16 o 
  -4  -4   7     1008.27      980.04     50.68 o 
  -3  -4   7     2027.32     1947.13     66.46 o 
  -2  -4   7      565.24      603.53     26.75 o 
  -1  -4   7      122.32      112.45     12.26 o 
   0  -4   7     1120.53     1064.48     29.98 o 
   1  -4   7     3837.71     3777.36     75.72 o 
   2  -4   7      169.76      166.68     22.32 o 
   3  -4   7      135.83      137.49     14.22 o 
   4  -4   7      673.16      719.80     39.88 o 
   5  -4   7      447.82      406.84     37.37 o 
   6  -4   7      413.39      480.83     42.21 o 
  -7  -3   7        1.63       -1.04     11.80 o 
  -6  -3   7       67.36       61.27     15.58 o 
  -5  -3   7     3725.50     3526.31    102.33 o 
  -4  -3   7      498.31      527.69     37.96 o 
  -3  -3   7      302.84      297.27     21.69 o 
  -2  -3   7       44.61       55.99      9.26 o 
  -1  -3   7     6129.99     6043.89     79.10 o 
   0  -3   7     2097.68     2005.30     39.73 o 
   1  -3   7       22.54       24.39      6.55 o 
   2  -3   7      116.41      109.85     13.64 o 
   3  -3   7      232.33      220.73     17.18 o 
   4  -3   7     3146.46     3159.95    162.54 o 
   5  -3   7       23.73       41.04     16.28 o 
   6  -3   7      179.42      187.94     29.49 o 
   7  -3   7      129.70      116.37     23.18 o 
  -8  -2   7      353.28      355.21     31.63 o 
  -7  -2   7      132.26      107.86     20.49 o 
  -6  -2   7      149.36      145.46     22.22 o 
  -5  -2   7       55.26       65.65     11.72 o 
  -4  -2   7     1689.15     1619.02     56.73 o 
  -3  -2   7        3.77        7.77      8.12 o 
  -2  -2   7      350.82      382.47     21.42 o 
  -1  -2   7      677.58      739.05     20.40 o 
   0  -2   7      765.78      746.87     34.10 o 
   1  -2   7     4911.17     4777.63     69.35 o 
   2  -2   7      181.43      202.80     15.34 o 
   3  -2   7       34.76       23.06      7.35 o 
   4  -2   7      376.48      352.46     39.54 o 
   5  -2   7     1717.43     1777.02     72.80 o 
   6  -2   7        5.73      -12.77     13.62 o 
   7  -2   7        2.01      -15.59     15.59 o 
  -8  -1   7      147.96      155.55     36.49 o 
  -7  -1   7       63.17       60.54     15.44 o 
  -6  -1   7     1048.71      943.94     52.85 o 
  -5  -1   7     1142.39     1054.57     53.29 o 
  -4  -1   7     4051.08     4106.68     83.52 o 
  -3  -1   7       25.70       23.83      8.51 o 
  -2  -1   7       14.04       11.62      7.95 o 
  -1  -1   7     5592.72     5588.02     75.65 o 
   0  -1   7     3483.31     3422.34     80.36 o 
   1  -1   7     2329.60     2221.33     42.42 o 
   2  -1   7     1007.55      996.52     35.52 o 
   3  -1   7     3820.03     3763.94     72.10 o 
   4  -1   7     1398.18     1419.22     58.50 o 
   5  -1   7     3196.81     3254.73     78.62 o 
   6  -1   7       17.53       19.85     10.01 o 
   7  -1   7      159.85      144.30     23.87 o 
   8  -1   7      276.99      323.40     36.05 o 
  -8   0   7        6.96        8.72     13.02 o 
  -7   0   7        6.55       -1.96     13.73 o 
  -6   0   7     1700.64     1824.29     74.74 o 
  -5   0   7      727.00      676.56     42.75 o 
  -4   0   7        3.65        9.96      6.85 o 
  -3   0   7        0.74        5.57      5.21 o 
  -2   0   7     2281.90     2398.31     43.07 o 
  -1   0   7     9248.43     9309.00    118.53 o 
   0   0   7      526.98      522.52     20.52 o 
   1   0   7      330.72      365.99     14.06 o 
   2   0   7      924.92      929.86     21.23 o 
   3   0   7     6454.40     6392.43    133.41 o 
   4   0   7       76.89       72.17     14.33 o 
   5   0   7        0.26       25.46     10.69 o 
   6   0   7       25.16       33.29     28.44 o 
   7   0   7      353.19      357.74     43.45 o 
   8   0   7      562.30      584.26     46.96 o 
  -7   1   7       35.87       27.51     13.49 o 
  -6   1   7       66.33       62.71     15.72 o 
  -5   1   7     1032.72     1066.30     45.38 o 
  -4   1   7     2069.98     2064.96     59.99 o 
  -3   1   7      718.92      739.69     22.96 o 
  -2   1   7      156.44      156.60     12.56 o 
  -1   1   7      303.37      321.86     22.60 o 
   0   1   7    12775.48    12779.57    152.91 o 
   1   1   7       55.74       53.16      5.69 o 
   2   1   7      217.25      261.72     10.38 o 
   3   1   7        8.02       24.30      5.41 o 
   4   1   7     3757.15     3749.00     70.23 o 
   5   1   7      865.63      901.93     46.63 o 
   6   1   7       28.96       23.85     10.47 o 
   7   1   7      105.91      146.02     28.21 o 
   8   1   7      108.36       85.75     22.13 o 
  -7   2   7       80.72       79.10     17.07 o 
  -6   2   7     2490.60     2414.85     75.70 o 
  -5   2   7     1091.32     1089.76     46.44 o 
  -4   2   7      458.01      465.13     24.04 o 
  -3   2   7      670.69      659.65     22.36 o 
  -2   2   7     7704.74     7766.36    100.79 o 
  -1   2   7     2338.04     2380.43     44.35 o 
   0   2   7     4156.98     4085.13     55.14 o 
   1   2   7      584.60      579.72     17.81 o 
   2   2   7     4309.36     4338.45     61.82 o 
   3   2   7     5107.61     5152.82    101.27 o 
   4   2   7     3112.28     3090.51     55.39 o 
   5   2   7      895.98      943.14     36.76 o 
   6   2   7       54.65      106.79     23.15 o 
   7   2   7     1792.84     1754.66     69.86 o 
   8   2   7      343.54      275.21     38.66 o 
  -7   3   7      175.82      133.13     21.16 o 
  -6   3   7      515.85      555.34     41.28 o 
  -5   3   7      362.15      432.45     30.42 o 
  -4   3   7      244.16      238.70     17.53 o 
  -3   3   7      129.47      141.61     12.94 o 
  -2   3   7     5090.74     4946.73     73.79 o 
  -1   3   7      486.95      481.66     17.23 o 
   0   3   7      649.71      645.30     20.33 o 
   1   3   7      584.70      596.49     21.13 o 
   2   3   7     1890.73     1889.13     48.88 o 
   3   3   7     1409.46     1427.88     37.93 o 
   4   3   7      716.48      783.56     28.07 o 
   5   3   7        0.23        3.93      7.54 o 
   6   3   7       72.64      101.97     14.06 o 
   7   3   7     1151.90     1122.73     56.28 o 
   8   3   7      297.70      311.61     44.11 o 
  -7   4   7       39.96       29.25     13.20 o 
  -6   4   7      180.89      188.90     19.93 o 
  -5   4   7     2611.26     2648.54     69.53 o 
  -4   4   7       54.07       45.28     10.78 o 
  -3   4   7       78.40       82.08      9.51 o 
  -2   4   7      147.13      157.50     12.37 o 
  -1   4   7     6360.84     6285.05     83.74 o 
   0   4   7      760.03      770.74     23.75 o 
   1   4   7       11.80       26.87      7.34 o 
   2   4   7      646.00      644.90     26.11 o 
   3   4   7     2356.39     2288.82     60.63 o 
   4   4   7     7299.28     7143.75    122.17 o 
   5   4   7       23.81       23.34      9.39 o 
   6   4   7      655.11      647.76     33.72 o 
   7   4   7       99.25      115.64     18.51 o 
   8   4   7     2342.14     2392.85     85.38 o 
  -6   5   7      202.47      191.52     23.61 o 
  -5   5   7      304.10      302.16     31.70 o 
  -4   5   7      292.41      307.23     23.17 o 
  -3   5   7     1745.62     1731.68     50.70 o 
  -2   5   7     2610.53     2598.73     60.24 o 
  -1   5   7     1035.49     1024.39     34.67 o 
   0   5   7        1.45        2.01      4.96 o 
   1   5   7      143.38      174.61     18.97 o 
   2   5   7     8797.02     8880.83    122.50 o 
   3   5   7     1393.99     1408.20     53.06 o 
   4   5   7     2484.14     2445.73     65.80 o 
   5   5   7      658.97      698.42     65.94 o 
   6   5   7     1841.24     1692.52     56.72 o 
   7   5   7      823.97      859.73     45.92 o 
   8   5   7      148.70      240.09     47.36 o 
  -6   6   7      238.76      305.50     29.83 o 
  -5   6   7       62.49       66.55     14.41 o 
  -4   6   7        6.22        7.51      8.99 o 
  -3   6   7     1296.13     1287.81     44.51 o 
  -2   6   7        2.76       -0.43      9.39 o 
  -1   6   7     2367.37     2408.42     75.37 o 
   0   6   7        0.12        0.57      6.16 o 
   1   6   7        1.34        7.71      6.32 o 
   2   6   7     1473.85     1476.29     52.55 o 
   3   6   7     3020.22     2964.68     84.98 o 
   4   6   7      424.27      386.51     29.29 o 
   5   6   7      378.50      424.31     30.76 o 
   6   6   7      341.58      306.24     26.97 o 
   7   6   7      210.60      203.45     39.12 o 
   8   6   7      392.25      481.40     68.46 o 
  -5   7   7        0.37       -5.89     14.99 o 
  -4   7   7       37.57       24.34     12.50 o 
  -3   7   7      804.31      744.15     46.83 o 
  -2   7   7      751.95      744.63     37.38 o 
  -1   7   7     1982.08     1902.96     59.06 o 
   0   7   7      391.08      409.87     22.36 o 
   1   7   7      753.41      748.37     27.84 o 
   2   7   7      553.59      554.05     30.01 o 
   3   7   7     6593.10     6568.37    177.13 o 
   4   7   7      294.25      253.74     27.89 o 
   5   7   7      305.79      264.61     29.78 o 
   6   7   7      630.91      618.51     53.04 o 
   7   7   7     1474.63     1419.82     91.31 o 
   8   7   7      733.16      765.23     62.49 o 
  -4   8   7        2.11       -6.62     14.75 o 
  -3   8   7     1043.13     1111.47     48.88 o 
  -2   8   7        4.04        0.42      9.93 o 
  -1   8   7      125.88      106.85     13.54 o 
   0   8   7      644.21      660.78     29.94 o 
   1   8   7     2758.84     2915.66     60.13 o 
   2   8   7     1059.80     1048.63     42.12 o 
   3   8   7      154.14      191.35     18.49 o 
   4   8   7      265.72      245.26     33.53 o 
   5   8   7        3.14        8.50     13.63 o 
   6   8   7      700.70      681.54     57.25 o 
   7   8   7       27.80       23.35     16.63 o 
  -4   9   7       12.04       21.30     12.68 o 
  -3   9   7      223.76      228.26     28.51 o 
  -2   9   7     1282.98     1341.31     53.48 o 
  -1   9   7      114.84      102.07     13.26 o 
   0   9   7       97.75       88.78     12.34 o 
   1   9   7      363.21      399.23     22.35 o 
   2   9   7      944.16      962.86     51.73 o 
   3   9   7     1080.46     1025.70     86.34 o 
   4   9   7      400.41      423.04     45.82 o 
   5   9   7       14.83       28.90     18.07 o 
   6   9   7        3.86       -2.00     51.64 o 
   7   9   7     1601.79     1683.68     97.10 o 
  -2  10   7      583.05      631.51     44.91 o 
  -1  10   7      217.18      212.30     30.49 o 
   0  10   7        0.19       -6.06      7.33 o 
   1  10   7      586.59      611.91     42.29 o 
   2  10   7     1997.06     1864.87     89.95 o 
   3  10   7      591.36      544.97     53.46 o 
   4  10   7      106.30       64.49     20.82 o 
   5  10   7      551.02      455.55     50.55 o 
   6  10   7      358.80      383.82     47.31 o 
  -1  11   7      148.70      171.90     33.95 o 
   0  11   7      181.02      181.14     22.48 o 
   1  11   7      318.47      328.31     33.37 o 
   2  11   7       72.79       57.51     18.57 o 
   3  11   7       90.09       93.84     20.21 o 
   4  11   7      197.29      203.89     35.45 o 
   5  11   7      378.38      482.58     54.41 o 
  -4  -8   8       84.98       95.04     15.58 o 
  -3  -8   8       74.50       81.82     15.46 o 
  -2  -8   8       94.32      113.45     20.18 o 
  -1  -8   8      181.90      224.67     28.47 o 
   0  -8   8        7.96       30.56     11.69 o 
   1  -8   8      277.52      313.49     28.51 o 
  -5  -7   8      175.66      193.29     26.39 o 
  -4  -7   8     1563.59     1566.15    109.58 o 
  -3  -7   8       97.95       96.05     14.30 o 
  -2  -7   8       16.46        6.82      7.95 o 
  -1  -7   8       56.09       81.99     17.64 o 
   0  -7   8     1410.04     1538.66     79.49 o 
   1  -7   8      343.91      371.09     29.88 o 
   2  -7   8        8.12        9.79     16.64 o 
   3  -7   8       29.25       25.85     27.22 o 
  -6  -6   8      274.83      273.81     40.42 o 
  -5  -6   8      356.92      424.05     36.51 o 
  -4  -6   8       77.15       94.36     19.38 o 
  -3  -6   8      163.24      146.00     14.73 o 
  -2  -6   8      314.65      286.94     19.44 o 
  -1  -6   8      943.33      886.21     36.83 o 
   0  -6   8      527.47      500.33     33.00 o 
   1  -6   8       26.37       28.72      9.96 o 
   2  -6   8      196.90      143.00     28.03 o 
   3  -6   8      557.84      604.70     50.92 o 
   4  -6   8       60.17       46.56     16.65 o 
  -6  -5   8      250.53      294.14     33.78 o 
  -5  -5   8      299.17      265.09     22.15 o 
  -4  -5   8      769.00      725.31     43.48 o 
  -3  -5   8      704.94      743.22     38.31 o 
  -2  -5   8        8.28       25.50      8.13 o 
  -1  -5   8       42.35       50.94      9.84 o 
   0  -5   8     2114.18     2177.27     66.30 o 
   1  -5   8      132.88      116.77     20.14 o 
   2  -5   8       29.69       26.73     13.54 o 
   3  -5   8      325.11      283.67     35.19 o 
   4  -5   8      545.70      559.94     45.09 o 
   5  -5   8      133.95      122.88     42.06 o 
  -7  -4   8       56.43       54.48     23.41 o 
  -6  -4   8      263.66      276.33     30.70 o 
  -5  -4   8     1676.91     1717.47     59.58 o 
  -4  -4   8      402.53      373.17     26.61 o 
  -3  -4   8        1.75       -2.89      9.19 o 
  -2  -4   8      632.51      609.22     27.93 o 
  -1  -4   8     1756.12     1776.82     47.88 o 
   0  -4   8     4036.40     3975.48     89.34 o 
   1  -4   8        9.95       10.83     11.16 o 
   2  -4   8      431.04      430.96     36.14 o 
   3  -4   8       86.92       83.99     18.04 o 
   4  -4   8     2153.12     2124.88     86.75 o 
   5  -4   8      134.35       76.39     52.49 o 
   6  -4   8        0.11       -9.01     19.79 o 
  -7  -3   8      128.23      131.44     26.13 o 
  -6  -3   8      340.07      332.08     33.08 o 
  -5  -3   8      220.96      224.97     25.65 o 
  -4  -3   8      427.29      412.59     27.70 o 
  -3  -3   8      234.02      207.01     18.14 o 
  -2  -3   8     1955.01     1902.24     49.11 o 
  -1  -3   8       53.17       78.43     10.86 o 
   0  -3   8        0.50       14.75      8.35 o 
   1  -3   8     1339.92     1247.88     41.53 o 
   2  -3   8     1063.98     1061.10     55.12 o 
   3  -3   8      432.31      443.20     25.12 o 
   4  -3   8       39.07       76.35     16.47 o 
   5  -3   8      541.40      502.27     40.07 o 
   6  -3   8       38.44       11.04     16.86 o 
  -7  -2   8       67.00       47.97     20.85 o 
  -6  -2   8       82.37       66.77     17.58 o 
  -5  -2   8     3363.03     2997.93    121.99 o 
  -4  -2   8      244.73      216.85     20.31 o 
  -3  -2   8      288.16      267.68     19.57 o 
  -2  -2   8        1.26        6.97      6.17 o 
  -1  -2   8     5682.91     5606.31     88.06 o 
   0  -2   8     1876.01     1789.59     38.80 o 
   1  -2   8      724.70      688.95     29.24 o 
   2  -2   8      212.05      203.03     19.42 o 
   3  -2   8     1096.06     1089.76     38.19 o 
   4  -2   8     2082.62     2032.93     86.23 o 
   5  -2   8      478.57      480.06     64.15 o 
   6  -2   8      169.28      175.61     25.64 o 
   7  -2   8        8.14       -2.76     15.18 o 
  -7  -1   8      262.96      274.21     32.16 o 
  -6  -1   8      954.57      956.63     56.13 o 
  -5  -1   8      810.69      804.74     48.80 o 
  -4  -1   8      173.62      165.96     17.26 o 
  -3  -1   8      616.63      684.66     33.24 o 
  -2  -1   8     1088.92     1044.87     43.28 o 
  -1  -1   8     6355.59     6254.58     84.11 o 
   0  -1   8       10.52       13.77      6.84 o 
   1  -1   8      184.37      195.59     13.48 o 
   2  -1   8     1667.93     1654.90     42.56 o 
   3  -1   8     3127.43     3185.31     67.26 o 
   4  -1   8     1279.63     1288.12     56.57 o 
   5  -1   8      127.79      169.59     18.31 o 
   6  -1   8      143.38      143.72     23.45 o 
   7  -1   8       16.54       26.59     13.85 o 
  -7   0   8      443.85      429.43     51.30 o 
  -6   0   8       74.11       57.81     21.53 o 
  -5   0   8      272.09      258.22     22.93 o 
  -4   0   8     1365.31     1251.24     40.91 o 
  -3   0   8     1121.63     1188.37     32.02 o 
  -2   0   8       13.47       15.23      3.92 o 
  -1   0   8      184.17      201.48     17.69 o 
   0   0   8     2204.84     2165.25     51.99 o 
   1   0   8        9.07       13.41      4.89 o 
   2   0   8      343.62      348.88      9.78 o 
   3   0   8      232.02      254.11     18.26 o 
   4   0   8      356.76      317.15     27.63 o 
   5   0   8     2317.03     2250.71     66.32 o 
   6   0   8      387.91      373.94     46.94 o 
   7   0   8       56.15       29.31     13.37 o 
  -7   1   8        0.48       20.05     13.25 o 
  -6   1   8     1608.47     1705.36     63.13 o 
  -5   1   8      543.15      555.44     33.42 o 
  -4   1   8      389.73      393.87     22.86 o 
  -3   1   8       22.07       19.66      5.86 o 
  -2   1   8     4034.25     3962.52     60.70 o 
  -1   1   8     5118.47     4998.59     84.65 o 
   0   1   8      674.93      684.01     28.50 o 
   1   1   8       82.98       83.08     10.50 o 
   2   1   8       47.24       54.12      7.02 o 
   3   1   8     9641.14     9560.50    136.23 o 
   4   1   8     1303.41     1298.48     78.04 o 
   5   1   8      893.17      891.01     48.43 o 
   6   1   8       10.22        1.90      8.12 o 
   7   1   8     1242.26     1297.21    203.31 o 
   8   1   8      453.25      399.60     47.97 o 
  -7   2   8      207.32      185.37     24.07 o 
  -6   2   8      638.02      604.44     47.59 o 
  -5   2   8      834.61      848.27     35.94 o 
  -4   2   8       10.11        0.76      6.40 o 
  -3   2   8      445.03      415.56     22.28 o 
  -2   2   8     3451.01     3517.37     58.23 o 
  -1   2   8      524.47      530.40     26.62 o 
   0   2   8      419.39      415.13     20.45 o 
   1   2   8     3481.13     3443.94     62.34 o 
   2   2   8      927.30      934.05     26.67 o 
   3   2   8     3166.46     3205.92     65.94 o 
   4   2   8     1655.02     1679.06     64.83 o 
   5   2   8        1.43       20.24     11.25 o 
   6   2   8       34.22       10.87     20.53 o 
   7   2   8      771.80      885.96     50.77 o 
   8   2   8        7.85        4.83     16.84 o 
  -7   3   8       20.22        2.05     14.41 o 
  -6   3   8      223.61      245.56     25.31 o 
  -5   3   8      592.25      649.23     40.70 o 
  -4   3   8       23.06       33.49      8.75 o 
  -3   3   8      116.95      118.04     13.00 o 
  -2   3   8     2155.98     2238.88     47.92 o 
  -1   3   8     1311.68     1273.74     30.87 o 
   0   3   8     2267.77     2242.28     41.37 o 
   1   3   8     1552.59     1545.17     36.29 o 
   2   3   8      746.10      728.22     28.26 o 
   3   3   8     1318.83     1413.97     53.09 o 
   4   3   8     4284.33     4308.72    100.54 o 
   5   3   8       20.60        9.65      7.22 o 
   6   3   8       41.52       28.08     10.62 o 
   7   3   8      617.18      593.76     41.91 o 
   8   3   8      426.20      414.36     46.92 o 
  -6   4   8      352.38      356.29     27.24 o 
  -5   4   8        0.11       -6.46      8.62 o 
  -4   4   8        0.35        1.04      8.70 o 
  -3   4   8      332.49      345.60     28.02 o 
  -2   4   8     5044.11     5043.88     88.85 o 
  -1   4   8      146.60      161.42     14.78 o 
   0   4   8      728.29      708.02     28.95 o 
   1   4   8       46.54       38.84      7.75 o 
   2   4   8     7979.04     8072.17    115.41 o 
   3   4   8     1947.76     1967.84     58.10 o 
   4   4   8      221.56      234.62     20.71 o 
   5   4   8        9.03       18.22      8.48 o 
   6   4   8      502.18      473.25     38.70 o 
   7   4   8     1393.76     1371.38     63.67 o 
   8   4   8       94.96      106.28     19.68 o 
  -6   5   8      113.55      112.27     21.75 o 
  -5   5   8      468.55      474.50     30.29 o 
  -4   5   8      553.35      545.93     30.52 o 
  -3   5   8       67.92       59.35     14.20 o 
  -2   5   8     1017.35     1018.74     44.65 o 
  -1   5   8     1632.46     1677.91     55.53 o 
   0   5   8      286.81      256.29     25.83 o 
   1   5   8      521.79      511.07     26.04 o 
   2   5   8     1540.19     1599.54     42.03 o 
   3   5   8      921.19      912.43     39.80 o 
   4   5   8     1038.32     1041.68     43.47 o 
   5   5   8       49.12       63.78     12.74 o 
   6   5   8      105.07      134.23     19.13 o 
   7   5   8       66.19      107.66     20.05 o 
   8   5   8      899.90      929.80     91.60 o 
  -5   6   8       92.00      103.36     17.66 o 
  -4   6   8      282.18      274.49     22.81 o 
  -3   6   8      436.99      468.99     27.89 o 
  -2   6   8     1173.66     1170.42     48.61 o 
  -1   6   8     1808.09     1795.88     58.96 o 
   0   6   8      523.89      545.54     26.49 o 
   1   6   8      331.80      352.63     19.85 o 
   2   6   8     2515.71     2507.50     60.64 o 
   3   6   8     2517.82     2659.48     83.22 o 
   4   6   8      316.90      322.23     28.64 o 
   5   6   8      263.79      288.25     27.02 o 
   6   6   8     1149.25     1220.26     56.03 o 
   7   6   8      530.13      515.22     69.93 o 
   8   6   8      546.62      447.62     66.07 o 
  -5   7   8        4.29        7.59     11.88 o 
  -4   7   8        2.66       27.86     14.44 o 
  -3   7   8     2209.51     2258.34    102.84 o 
  -2   7   8       36.18        7.40     12.22 o 
  -1   7   8       11.39       28.56     14.21 o 
   0   7   8       13.07       22.67      8.33 o 
   1   7   8     1421.81     1454.73     43.43 o 
   2   7   8     2334.23     2421.35     61.07 o 
   3   7   8       71.63      110.76     17.92 o 
   4   7   8       11.20        4.70      9.84 o 
   5   7   8       21.18       28.79     10.44 o 
   6   7   8     2007.13     1996.28     96.85 o 
   7   7   8        0.24       -6.73     14.58 o 
  -4   8   8       29.62       33.89     19.16 o 
  -3   8   8      100.11       76.39     17.96 o 
  -2   8   8      377.37      384.95     29.37 o 
  -1   8   8       71.33       52.83     12.61 o 
   0   8   8      528.69      499.43     26.44 o 
   1   8   8       44.94       67.33     11.23 o 
   2   8   8      173.88      143.09     20.54 o 
   3   8   8     2879.39     2817.95     73.86 o 
   4   8   8      178.15      185.23     30.89 o 
   5   8   8        9.86       10.61     30.37 o 
   6   8   8       21.00       33.05     16.68 o 
   7   8   8      424.08      403.31     50.29 o 
  -3   9   8      454.62      521.54     42.72 o 
  -2   9   8      511.01      512.66     41.91 o 
  -1   9   8        3.11        4.39      9.25 o 
   0   9   8       91.09       88.80     15.50 o 
   1   9   8     1328.25     1281.50     44.59 o 
   2   9   8      287.86      219.99     24.94 o 
   3   9   8      325.38      418.75     46.03 o 
   4   9   8      260.27      284.77     38.62 o 
   5   9   8      357.39      401.05     46.18 o 
   6   9   8      577.30      584.30     56.69 o 
  -2  10   8      196.72      176.12     25.74 o 
  -1  10   8       28.80       14.23     10.90 o 
   0  10   8       63.73       83.21     13.74 o 
   1  10   8     1429.17     1505.08     72.79 o 
   2  10   8      152.49      149.37     23.41 o 
   3  10   8      124.18      113.53     28.17 o 
   4  10   8        5.89       12.47     13.80 o 
   5  10   8      477.22      591.76    143.93 o 
   0  11   8        0.11       -8.36     12.00 o 
   1  11   8       47.65       43.33     23.68 o 
   2  11   8      758.66      816.74     67.56 o 
   3  11   8       12.89        3.22     13.03 o 
   4  11   8       30.45       -7.81     15.45 o 
  -4  -7   9       42.97       36.94     13.02 o 
  -3  -7   9       52.15       19.93     20.72 o 
  -2  -7   9       18.56       15.25     10.98 o 
  -1  -7   9     1147.87     1091.56     50.86 o 
   0  -7   9       34.68       47.51     13.98 o 
   1  -7   9       48.84       40.90     19.55 o 
   2  -7   9        4.82      -10.71     13.84 o 
  -5  -6   9        0.10      -13.15     13.15 o 
  -4  -6   9      186.86      168.20     20.88 o 
  -3  -6   9      368.84      349.30     25.39 o 
  -2  -6   9      348.17      340.31     34.16 o 
  -1  -6   9      118.94       91.94     16.02 o 
   0  -6   9      233.79      234.49     23.43 o 
   1  -6   9       12.55       13.74     13.83 o 
   2  -6   9       33.57       52.81     15.97 o 
   3  -6   9      195.38      188.97     30.06 o 
  -5  -5   9      541.35      472.34     74.67 o 
  -4  -5   9      262.23      202.64     22.60 o 
  -3  -5   9      105.22       84.13     14.66 o 
  -2  -5   9      263.13      272.10     21.40 o 
  -1  -5   9      364.74      370.00     27.56 o 
   0  -5   9      968.07     1033.65     47.67 o 
   1  -5   9       13.88       18.97     11.72 o 
   2  -5   9       83.58       86.83     20.33 o 
   3  -5   9      619.96      579.80     46.35 o 
   4  -5   9      488.12      525.17     45.43 o 
  -6  -4   9      798.46      777.72     52.52 o 
  -5  -4   9        2.96       12.43     13.57 o 
  -4  -4   9       33.44       32.17      9.42 o 
  -3  -4   9       46.07       56.22     12.53 o 
  -2  -4   9     2323.74     2374.98     61.31 o 
  -1  -4   9      907.24      918.13     35.46 o 
   0  -4   9      178.70      167.53     18.18 o 
   1  -4   9        7.49        4.29     12.36 o 
   2  -4   9      511.90      466.74     39.72 o 
   3  -4   9     1287.67     1334.97     74.46 o 
   4  -4   9       23.79       24.65     14.99 o 
   5  -4   9        3.75       17.97     24.33 o 
  -6  -3   9        0.80       10.87     12.47 o 
  -5  -3   9      370.62      356.84     35.68 o 
  -4  -3   9        6.40        4.39      8.36 o 
  -3  -3   9      293.07      312.93     22.81 o 
  -2  -3   9      384.49      421.88     25.34 o 
  -1  -3   9     1097.06     1140.29     38.09 o 
   0  -3   9      707.98      667.56     33.61 o 
   1  -3   9       53.92       22.49     12.14 o 
   2  -3   9       19.98       67.74     36.78 o 
   3  -3   9       43.78       42.37     12.40 o 
   4  -3   9     1594.02     1651.44     95.54 o 
   5  -3   9        6.99       -8.10     15.76 o 
   6  -3   9        9.37      -10.10     15.44 o 
  -6  -2   9      777.49      777.53     61.40 o 
  -5  -2   9      772.53      796.62     51.47 o 
  -4  -2   9      264.39      256.25     20.62 o 
  -3  -2   9      484.35      456.90     26.49 o 
  -2  -2   9     2860.95     2816.63     67.04 o 
  -1  -2   9     1805.27     1656.72     44.02 o 
   0  -2   9      944.88      863.73     37.37 o 
   1  -2   9        0.06      -15.85     15.85 o 
   2  -2   9     3410.19     3530.37     90.16 o 
   3  -2   9     1257.45     1308.47     53.65 o 
   4  -2   9     1461.27     1519.27     66.02 o 
   5  -2   9       71.89       48.94     21.85 o 
   6  -2   9      241.71      236.97     39.34 o 
  -7  -1   9      636.62      635.72     70.20 o 
  -6  -1   9        9.80       18.12     18.98 o 
  -5  -1   9        0.02      -11.45     11.45 o 
  -4  -1   9      115.51      106.71     16.35 o 
  -3  -1   9     1483.00     1512.55     47.31 o 
  -2  -1   9     1720.49     1711.39     49.98 o 
  -1  -1   9       15.00       44.19     25.64 o 
   0  -1   9       73.18       64.49     11.51 o 
   1  -1   9       97.37      101.59     12.28 o 
   2  -1   9     3214.61     3262.63     85.25 o 
   3  -1   9        2.70       13.03     11.34 o 
   4  -1   9       11.90       16.34     19.21 o 
   5  -1   9       49.53       58.47     21.31 o 
   6  -1   9      488.53      465.23     59.80 o 
   7  -1   9      118.39      130.35     40.99 o 
  -7   0   9        6.00       32.29     16.77 o 
  -6   0   9      596.32      604.56     46.38 o 
  -5   0   9      135.16      114.69     18.42 o 
  -4   0   9      229.66      180.64     20.76 o 
  -3   0   9        1.05       -1.86      7.72 o 
  -2   0   9      569.55      565.09     28.58 o 
  -1   0   9     4732.51     4543.89     84.51 o 
   0   0   9      127.09      142.09     13.69 o 
   1   0   9      661.74      623.69     27.54 o 
   2   0   9      206.56      221.76     22.18 o 
   3   0   9     3886.76     3831.72     94.01 o 
   4   0   9      440.86      444.77     47.22 o 
   5   0   9        0.76        9.97     10.70 o 
   6   0   9        0.76       10.99     15.79 o 
   7   0   9      316.62      327.67     84.66 o 
  -6   1   9      402.20      442.67     40.41 o 
  -5   1   9      135.94      142.71     18.57 o 
  -4   1   9        2.08        7.25      8.98 o 
  -3   1   9     3614.05     3640.98     88.18 o 
  -2   1   9     1609.48     1592.36     46.18 o 
  -1   1   9     2263.39     2260.00     70.78 o 
   0   1   9      228.57      234.16     16.43 o 
   1   1   9     2318.05     2388.72     56.92 o 
   2   1   9     5628.28     5753.43    116.11 o 
   3   1   9     2832.84     2856.60     91.48 o 
   4   1   9       15.71      -10.76     15.59 o 
   5   1   9       62.61       61.84     18.48 o 
   6   1   9     1705.39     1767.22     74.02 o 
   7   1   9      316.23      299.51     41.83 o 
  -6   2   9      259.97      238.68     34.73 o 
  -5   2   9        0.22       -2.87      9.49 o 
  -4   2   9      413.84      439.96     29.59 o 
  -3   2   9     2470.73     2529.60     58.12 o 
  -2   2   9      180.83      208.75     17.64 o 
  -1   2   9      451.25      457.65     29.19 o 
   0   2   9      111.08      120.69     12.44 o 
   1   2   9     2047.71     2053.20     48.93 o 
   2   2   9      415.07      428.37     21.40 o 
   3   2   9      997.74     1043.70     49.33 o 
   4   2   9       41.49       45.59     15.33 o 
   5   2   9      116.06      127.11     21.43 o 
   6   2   9      764.85      758.29     48.27 o 
   7   2   9      375.56      388.64     46.92 o 
  -6   3   9      386.66      309.10     37.02 o 
  -5   3   9      124.45      122.81     22.56 o 
  -4   3   9      197.92      217.70     18.32 o 
  -3   3   9      774.87      808.61     30.10 o 
  -2   3   9     5458.74     5546.88     99.08 o 
  -1   3   9      321.84      334.67     19.20 o 
   0   3   9      176.47      185.31     14.89 o 
   1   3   9     1422.70     1485.62     41.52 o 
   2   3   9     3348.16     3275.88     66.53 o 
   3   3   9     3786.88     3863.63     96.76 o 
   4   3   9       11.01       20.48     11.68 o 
   5   3   9      583.05      678.63     44.45 o 
   6   3   9      573.65      515.13     39.93 o 
   7   3   9     1719.54     1891.71     78.59 o 
  -6   4   9       76.41       67.64     17.08 o 
  -5   4   9       55.59       64.41     16.10 o 
  -4   4   9     1125.89     1106.85     43.71 o 
  -3   4   9     1303.70     1271.65     40.06 o 
  -2   4   9      544.11      507.71     27.54 o 
  -1   4   9       41.82       52.69     16.86 o 
   0   4   9      413.77      415.82     23.96 o 
   1   4   9     3996.73     3919.62     78.38 o 
   2   4   9      800.39      841.19     47.20 o 
   3   4   9      345.99      325.96     24.34 o 
   4   4   9      120.97      167.13     18.33 o 
   5   4   9     2312.51     2323.52     84.46 o 
   6   4   9      410.71      378.35     34.36 o 
   7   4   9      304.43      294.88     31.20 o 
  -5   5   9       17.27       15.60      8.58 o 
  -4   5   9      777.02      768.12     37.30 o 
  -3   5   9      306.98      325.54     25.46 o 
  -2   5   9     1070.64     1007.06     46.58 o 
  -1   5   9      420.12      449.46     30.03 o 
   0   5   9       11.03        4.18      7.98 o 
   1   5   9      211.58      207.91     23.29 o 
   2   5   9     3654.03     3894.09     78.67 o 
   3   5   9      261.39      244.12     22.04 o 
   4   5   9      137.08      162.52     18.42 o 
   5   5   9      553.60      568.68     33.75 o 
   6   5   9      548.24      596.92     43.11 o 
   7   5   9      491.06      555.85     42.10 o 
  -5   6   9        0.03      -14.44     22.34 o 
  -4   6   9      355.95      375.95     44.49 o 
  -3   6   9     1402.78     1431.32     58.36 o 
  -2   6   9     1325.72     1380.55     55.47 o 
  -1   6   9      270.33      270.35     24.47 o 
   0   6   9      933.72      911.66     48.72 o 
   1   6   9     2403.22     2382.34     79.26 o 
   2   6   9     3803.43     3828.41     81.09 o 
   3   6   9        9.40        9.09      9.62 o 
   4   6   9      225.60      181.61     22.45 o 
   5   6   9     1022.98      960.42     50.69 o 
   6   6   9     1783.18     1815.25     88.41 o 
   7   6   9      347.68      370.82     61.95 o 
  -4   7   9      821.34      880.76     47.70 o 
  -3   7   9        7.51       24.94     15.21 o 
  -2   7   9      154.37      156.46     22.96 o 
  -1   7   9      176.99      183.98     24.02 o 
   0   7   9     1818.44     1778.26     61.78 o 
   1   7   9       34.09       34.52     27.11 o 
   2   7   9       52.02       29.13     10.72 o 
   3   7   9      136.66      161.27     22.06 o 
   4   7   9      723.22      712.54     45.16 o 
   5   7   9      475.52      470.69     36.39 o 
   6   7   9        3.70        6.33     14.23 o 
   7   7   9       61.11       89.23     31.00 o 
  -3   8   9      952.39      963.78     49.21 o 
  -2   8   9       30.97       33.63     12.05 o 
  -1   8   9       88.04       86.12     14.90 o 
   0   8   9       10.77       26.71     12.01 o 
   1   8   9     2014.44     2134.33     61.82 o 
   2   8   9      797.64      815.15     36.82 o 
   3   8   9       97.50      105.62     30.62 o 
   4   8   9       11.88       14.95     12.96 o 
   5   8   9      119.53      122.18     29.99 o 
   6   8   9      934.75      942.21     69.38 o 
  -2   9   9      182.74      145.43     20.54 o 
  -1   9   9       14.47       12.96      9.09 o 
   0   9   9      332.55      305.28     26.68 o 
   1   9   9      949.98      976.38     42.32 o 
   2   9   9       67.88       88.01     23.60 o 
   3   9   9       23.55       29.47     17.09 o 
   4   9   9      457.95      481.84     68.70 o 
   5   9   9      787.40      797.36    106.98 o 
   6   9   9      689.35      672.17     75.83 o 
  -1  10   9      255.35      305.48     28.30 o 
   0  10   9       73.14       81.43     14.63 o 
   1  10   9       46.98       22.85     16.37 o 
   2  10   9      204.77      177.78     33.51 o 
   3  10   9       47.63       34.81     15.97 o 
   4  10   9      769.15      767.38     65.75 o 
   5  10   9       80.32       73.61     25.19 o 
   2  11   9        1.40      -14.34     38.47 o 
  -3  -6  10       76.72       80.44     18.23 o 
  -2  -6  10      142.15      144.49     20.11 o 
  -1  -6  10      719.66      713.50     50.23 o 
   0  -6  10      131.00      143.89     23.09 o 
   1  -6  10       29.56       35.30     16.42 o 
   2  -6  10       85.86       51.11     23.49 o 
  -4  -5  10        9.67        6.03      9.41 o 
  -3  -5  10      174.22      139.85     31.51 o 
  -2  -5  10      802.72      794.40     51.46 o 
  -1  -5  10      672.65      632.62     46.07 o 
   0  -5  10       11.83       19.01     12.41 o 
   1  -5  10       56.56       61.66     31.62 o 
   2  -5  10      211.54      222.92     42.30 o 
   3  -5  10      711.37      755.43     55.38 o 
  -5  -4  10      105.22      101.17     17.85 o 
  -4  -4  10       61.92       46.86     23.15 o 
  -3  -4  10      715.73      687.96     39.43 o 
  -2  -4  10       48.55       50.03     12.68 o 
  -1  -4  10       29.04       31.97     14.30 o 
   0  -4  10      464.13      417.91     37.41 o 
   1  -4  10      297.23      304.31     32.82 o 
   2  -4  10       38.42       18.09     11.35 o 
   3  -4  10        0.38        6.48     14.72 o 
   4  -4  10      303.98      290.55     34.92 o 
  -5  -3  10       55.70       21.87     11.09 o 
  -4  -3  10       31.28       33.02     12.48 o 
  -3  -3  10       33.33       26.00      9.35 o 
  -2  -3  10     2166.50     2128.52     67.45 o 
  -1  -3  10      868.77      874.61     41.73 o 
   0  -3  10       45.19       58.74     17.70 o 
   1  -3  10      108.05       86.72     18.65 o 
   2  -3  10      710.49      762.07     45.97 o 
   3  -3  10      870.16      849.61     45.70 o 
   4  -3  10       79.54      118.45     29.01 o 
   5  -3  10        7.07        2.51     18.05 o 
  -6  -2  10      115.70      124.62     20.40 o 
  -5  -2  10       88.07       69.00     15.33 o 
  -4  -2  10      384.32      374.63     30.31 o 
  -3  -2  10     1185.79     1194.71     44.71 o 
  -2  -2  10     1734.37     1675.95     48.82 o 
  -1  -2  10       87.17       84.28     17.22 o 
   0  -2  10       79.62       75.49     17.92 o 
   1  -2  10      342.76      299.95     42.33 o 
   2  -2  10     1517.55     1466.60     58.92 o 
   3  -2  10       37.51       17.57     10.52 o 
   4  -2  10       25.21       22.87     18.35 o 
   5  -2  10      215.93      161.85     34.71 o 
  -6  -1  10       80.59       77.06     15.99 o 
  -5  -1  10       15.90       12.74     11.14 o 
  -4  -1  10      269.13      294.27     27.12 o 
  -3  -1  10        1.47        3.72      9.44 o 
  -2  -1  10      213.81      191.00     17.97 o 
  -1  -1  10     1123.30     1073.38     40.74 o 
   0  -1  10      170.50      180.49     18.33 o 
   1  -1  10      343.20      407.62     30.44 o 
   2  -1  10      191.36      167.84     21.28 o 
   3  -1  10      559.08      580.52     36.89 o 
   4  -1  10      326.27      313.31     34.83 o 
   5  -1  10      256.71      256.78     46.26 o 
   6  -1  10       52.33       27.74     16.94 o 
  -6   0  10       80.86       94.35     17.75 o 
  -5   0  10       58.04       31.84     11.79 o 
  -4   0  10        2.65        7.70     10.37 o 
  -3   0  10     2709.69     2602.26     76.98 o 
  -2   0  10     2175.16     2046.81     56.47 o 
  -1   0  10      199.94      203.32     22.26 o 
   0   0  10        3.10        5.90      8.00 o 
   1   0  10      623.15      604.63     36.23 o 
   2   0  10     2308.46     2421.06     78.72 o 
   3   0  10      175.48      145.79     22.74 o 
   4   0  10      168.78      192.12     51.83 o 
   5   0  10       17.91        5.04     10.17 o 
   6   0  10     1503.57     1391.61     92.27 o 
  -6   1  10       82.07       59.30     17.02 o 
  -5   1  10       38.79       28.38     11.12 o 
  -4   1  10      456.51      443.87     32.08 o 
  -3   1  10     1125.71     1209.39     50.78 o 
  -2   1  10       87.20       78.13     12.27 o 
  -1   1  10      157.35      151.53     15.95 o 
   0   1  10     1034.21     1105.97     36.98 o 
   1   1  10     1164.57     1287.04     42.54 o 
   2   1  10     1581.78     1633.41     60.70 o 
   3   1  10      998.53      915.23     52.89 o 
   4   1  10      210.79      180.13     51.94 o 
   5   1  10      236.38      210.60     26.90 o 
   6   1  10      366.14      419.82     71.16 o 
   7   1  10       36.19       42.80     21.97 o 
  -6   2  10      236.58      260.10     33.81 o 
  -5   2  10      234.81      223.09     29.48 o 
  -4   2  10       21.96       -2.65      9.44 o 
  -3   2  10      842.42      799.20     41.18 o 
  -2   2  10     1167.26     1200.62     55.18 o 
  -1   2  10      148.91      140.16     15.46 o 
   0   2  10      721.13      710.37     30.81 o 
   1   2  10      852.00      843.88     44.41 o 
   2   2  10     1327.67     1246.33     35.79 o 
   3   2  10      660.87      706.49     46.56 o 
   4   2  10      118.87       71.84     16.83 o 
   5   2  10      196.35      154.98     26.76 o 
   6   2  10      286.66      306.03     32.77 o 
   7   2  10      588.10      549.85     57.20 o 
  -5   3  10       71.32       76.33     20.46 o 
  -4   3  10     1025.82     1137.39     62.39 o 
  -3   3  10     1913.68     1829.94     56.46 o 
  -2   3  10       10.62        9.91      8.94 o 
  -1   3  10       32.17       24.72      8.11 o 
   0   3  10       94.49      119.88     13.05 o 
   1   3  10     3976.26     4131.71     76.34 o 
   2   3  10      394.59      405.09     22.71 o 
   3   3  10      392.44      503.63     97.88 o 
   4   3  10       78.71      104.00     20.56 o 
   5   3  10     1402.04     1449.08     68.89 o 
   6   3  10     1208.58     1258.41     65.23 o 
   7   3  10       48.99       89.50     19.41 o 
  -5   4  10      151.02      132.77     21.68 o 
  -4   4  10      125.60      157.66     24.32 o 
  -3   4  10       32.25        2.56     10.60 o 
  -2   4  10      696.94      705.38     50.39 o 
  -1   4  10      584.51      586.26     26.25 o 
   0   4  10      692.43      700.57     29.39 o 
   1   4  10      519.87      521.24     28.63 o 
   2   4  10      729.39      726.92     36.78 o 
   3   4  10       67.41       63.12     12.52 o 
   4   4  10      181.94      171.17     24.75 o 
   5   4  10      148.76      161.32     23.92 o 
   6   4  10        0.28       -4.11     13.79 o 
   7   4  10      325.76      328.58     39.05 o 
  -5   5  10       76.77       92.83     18.58 o 
  -4   5  10      699.74      729.11     44.00 o 
  -3   5  10      734.35      772.42     44.08 o 
  -2   5  10      283.51      289.04     30.44 o 
  -1   5  10      443.51      461.99     32.52 o 
   0   5  10      283.51      311.33     26.23 o 
   1   5  10      849.22      867.22     36.69 o 
   2   5  10     1600.70     1706.16     50.83 o 
   3   5  10       31.60       45.60     11.11 o 
   4   5  10       26.92       28.33     10.66 o 
   5   5  10     1147.44     1140.24     61.06 o 
   6   5  10      873.84      801.08     51.65 o 
   7   5  10      437.08      445.67     38.95 o 
  -4   6  10      825.90      828.33     47.63 o 
  -3   6  10        0.33       -4.21     10.89 o 
  -2   6  10        8.31       15.22     14.07 o 
  -1   6  10       28.56       33.18     14.11 o 
   0   6  10     2072.71     2080.36     78.37 o 
   1   6  10      866.01      882.18     49.46 o 
   2   6  10       65.10       49.70     10.85 o 
   3   6  10       71.84       55.12     14.42 o 
   4   6  10      343.54      354.76     28.03 o 
   5   6  10     2088.94     2157.67     85.31 o 
   6   6  10        1.92       11.31     13.23 o 
   7   6  10       30.39       33.89     23.63 o 
  -3   7  10      670.76      676.69     47.69 o 
  -2   7  10      100.12       46.77     15.14 o 
  -1   7  10      441.10      413.27     36.68 o 
   0   7  10       72.46      113.04     28.83 o 
   1   7  10      132.37      147.08     18.54 o 
   2   7  10      652.15      648.35     33.24 o 
   3   7  10       88.40       84.93     18.22 o 
   4   7  10       14.11       12.84     11.98 o 
   5   7  10       23.08       31.23     13.07 o 
   6   7  10      777.85      775.13     90.73 o 
  -3   8  10       45.96       51.89     16.89 o 
  -2   8  10       15.95        9.24     10.15 o 
  -1   8  10        4.03      -10.40     12.66 o 
   0   8  10      915.08      884.04     46.11 o 
   1   8  10      476.04      534.33     31.77 o 
   2   8  10      200.26      225.25     20.34 o 
   3   8  10      155.50      148.38     22.99 o 
   4   8  10      913.64      894.59     66.53 o 
   5   8  10      653.36      696.22     63.44 o 
   6   8  10      500.31      576.38     80.25 o 
  -1   9  10      188.73      203.38     24.07 o 
   0   9  10      804.15      799.55     44.65 o 
   1   9  10      114.25      116.91     16.15 o 
   2   9  10        0.20        1.06     13.89 o 
   3   9  10       50.49       67.01     22.30 o 
   4   9  10      557.50      578.03     56.81 o 
   5   9  10       41.23       33.38     17.95 o 
   0  10  10       46.53        5.46     11.14 o 
   1  10  10      747.23      801.10     55.44 o 
   2  10  10        0.90       12.45     21.09 o 
   3  10  10        0.90      -19.74     19.74 o 
  -3  -5  11      463.00      501.80     59.27 o 
  -2  -5  11       52.58       43.00     22.08 o 
  -1  -5  11        0.26       -0.92     17.77 o 
   0  -5  11        2.47       42.93     17.41 o 
   1  -5  11      696.74      666.91     50.70 o 
  -4  -4  11       57.79       42.76     23.16 o 
  -3  -4  11        0.05       12.79     10.44 o 
  -2  -4  11      627.68      497.25     49.98 o 
  -1  -4  11      109.80       75.47     18.63 o 
   0  -4  11       35.02       26.75     13.53 o 
   1  -4  11        5.23       22.99     15.48 o 
   2  -4  11       98.68      141.64     34.29 o 
   3  -4  11      309.33      390.03     40.48 o 
  -4  -3  11      228.65      263.99     24.42 o 
  -3  -3  11      752.36      697.64     40.06 o 
  -2  -3  11      542.76      593.21     36.50 o 
  -1  -3  11        3.01        5.46     14.29 o 
   0  -3  11        4.88        9.39     14.62 o 
   1  -3  11     1375.04     1406.46     70.92 o 
   2  -3  11      876.40      912.67     48.55 o 
   3  -3  11      468.28      455.79     42.97 o 
   4  -3  11       28.20       54.67     22.60 o 
  -5  -2  11        3.70      -11.89     11.89 o 
  -4  -2  11      943.38      963.35     50.32 o 
  -3  -2  11      139.27      126.19     19.21 o 
  -2  -2  11      140.78      154.50     27.54 o 
  -1  -2  11        4.91        2.06     13.23 o 
   0  -2  11      364.50      378.61     35.37 o 
   1  -2  11     1120.39     1097.15     52.30 o 
   2  -2  11       18.40       39.96     15.05 o 
   3  -2  11        2.82       12.97     10.78 o 
   4  -2  11        4.26       11.05     18.04 o 
   5  -2  11      324.01      318.66     90.35 o 
  -5  -1  11       60.19       56.86     14.10 o 
  -4  -1  11      151.24      143.26     21.25 o 
  -3  -1  11      493.25      426.30     32.26 o 
  -2  -1  11      735.84      728.57     35.36 o 
  -1  -1  11       31.66       27.89      9.74 o 
   0  -1  11       35.05       33.28     18.28 o 
   1  -1  11      543.23      536.36     36.08 o 
   2  -1  11     2179.73     2108.31     73.27 o 
   3  -1  11       96.10      109.06     18.12 o 
   4  -1  11       12.67       -7.75     10.67 o 
   5  -1  11       35.71       40.35     21.46 o 
  -5   0  11       79.88       87.68     16.71 o 
  -4   0  11     1082.78     1088.75     52.12 o 
  -3   0  11      611.78      686.75     40.22 o 
  -2   0  11      116.94      117.07     14.42 o 
  -1   0  11       11.83        9.59      8.79 o 
   0   0  11     2138.60     2162.07     70.74 o 
   1   0  11     1491.10     1469.23     59.02 o 
   2   0  11      655.21      723.30     42.26 o 
   3   0  11       43.57        8.44     11.04 o 
   4   0  11      322.71      352.98     46.19 o 
   5   0  11      706.52      736.47     67.57 o 
  -5   1  11       83.00       95.54     17.27 o 
  -4   1  11      198.14      183.03     22.13 o 
  -3   1  11      374.24      330.49     34.66 o 
  -2   1  11        8.46        3.94      8.40 o 
  -1   1  11      101.21      111.52     14.54 o 
   0   1  11      959.88      962.01     34.04 o 
   1   1  11       61.67       59.65     15.24 o 
   2   1  11      241.16      249.28     25.37 o 
   3   1  11      248.81      254.32     29.46 o 
   4   1  11      106.24      121.72     50.00 o 
   5   1  11      115.80      134.65     24.42 o 
   6   1  11      397.40      322.88     45.96 o 
  -5   2  11        6.61        3.51     12.27 o 
  -4   2  11      491.97      559.94     48.78 o 
  -3   2  11     1273.77     1392.93     56.82 o 
  -2   2  11       42.52       26.08     10.58 o 
  -1   2  11       92.81       81.41     11.14 o 
   0   2  11      981.77      946.80     35.73 o 
   1   2  11     3153.34     3149.09     76.30 o 
   2   2  11      970.08      946.79     55.61 o 
   3   2  11        6.00       22.18     22.79 o 
   4   2  11      328.71      376.86     45.97 o 
   5   2  11      626.63      615.64     46.92 o 
   6   2  11     1104.56     1130.18     63.80 o 
  -5   3  11      733.16      757.44     47.68 o 
  -4   3  11      174.26      208.20     24.91 o 
  -3   3  11       18.45       32.24     11.09 o 
  -2   3  11      111.63       90.36     14.22 o 
  -1   3  11     1022.73      985.52     41.30 o 
   0   3  11     1890.22     1880.46     51.28 o 
   1   3  11      522.09      534.64     25.50 o 
   2   3  11      121.90      133.16     22.39 o 
   3   3  11        0.71       10.45     20.89 o 
   4   3  11     1452.18     1523.24     72.46 o 
   5   3  11      233.96      217.35     29.27 o 
   6   3  11       21.67       12.57     11.71 o 
  -4   4  11      147.59      167.98     23.47 o 
  -3   4  11      154.28      166.31     22.09 o 
  -2   4  11        0.48       -3.28      8.54 o 
  -1   4  11       61.96       63.30     12.48 o 
   0   4  11       54.91       47.05     10.11 o 
   1   4  11     2035.85     2069.25     60.05 o 
   2   4  11      213.95      205.35     17.82 o 
   3   4  11        2.97        1.73     16.45 o 
   4   4  11      141.15      157.39     30.88 o 
   5   4  11      829.14      800.37     53.42 o 
   6   4  11      260.33      297.56     42.01 o 
  -4   5  11      656.87      663.13     43.94 o 
  -3   5  11       46.85       49.57     22.10 o 
  -2   5  11        0.26       -7.26     11.59 o 
  -1   5  11      703.37      759.76     42.94 o 
   0   5  11     1455.80     1532.81     60.10 o 
   1   5  11     1912.37     1839.87     56.82 o 
   2   5  11        2.28        8.13      9.78 o 
   3   5  11      276.52      301.97     26.68 o 
   4   5  11      678.50      720.66     50.48 o 
   5   5  11     1238.09     1286.84     67.65 o 
   6   5  11      113.77      129.22     22.25 o 
  -3   6  11        1.04       -5.21     16.81 o 
  -2   6  11        5.18       -6.02     10.57 o 
  -1   6  11     1246.97     1170.06     54.16 o 
   0   6  11       60.63       76.48     16.54 o 
   1   6  11       24.12       24.05     12.51 o 
   2   6  11      186.14      162.20     17.80 o 
   3   6  11      780.77      832.01     50.12 o 
   4   6  11      348.13      280.19     52.97 o 
   5   6  11        0.57      -14.00     14.45 o 
   6   6  11      222.87      158.14     35.55 o 
  -3   7  11        9.24       -5.42     11.51 o 
  -2   7  11       35.85       21.94     10.71 o 
  -1   7  11       24.85       15.74     12.74 o 
   0   7  11     1614.70     1635.49     73.69 o 
   1   7  11      365.89      393.05     31.06 o 
   2   7  11       66.77       64.14     12.82 o 
   3   7  11       15.24       21.17     11.94 o 
   4   7  11      512.28      544.33     42.18 o 
   5   7  11      833.13      882.66     67.38 o 
  -2   8  11      255.04      219.18     29.58 o 
  -1   8  11      419.74      464.62     36.22 o 
   0   8  11      731.15      795.43     45.35 o 
   1   8  11        4.51       21.22      9.54 o 
   2   8  11        0.68        6.08      8.26 o 
   3   8  11      449.78      457.17     39.88 o 
   4   8  11      793.33      644.21     58.33 o 
   5   8  11      109.08      130.53     42.19 o 
   0   9  11       90.95       92.73     17.39 o 
   1   9  11      139.44      145.83     18.93 o 
   2   9  11       81.33       54.40     20.78 o 
   3   9  11      279.47      368.90     46.52 o 
  -1  -4  12       23.18       27.64     15.56 o 
   0  -4  12        5.81       10.76     15.37 o 
   1  -4  12      494.16      482.69     45.03 o 
  -3  -3  12      331.21      295.54     42.80 o 
  -2  -3  12        2.88       10.76     12.92 o 
  -1  -3  12       89.36      105.93     20.19 o 
   0  -3  12      509.77      525.34     51.74 o 
   1  -3  12      729.33      812.86     47.18 o 
   2  -3  12        8.19       17.66     11.55 o 
  -3  -2  12      264.55      257.29     23.75 o 
  -2  -2  12      143.43      114.28     31.75 o 
  -1  -2  12      236.13      231.18     28.55 o 
   0  -2  12        0.47        4.36     11.82 o 
   1  -2  12      152.75      147.80     22.53 o 
   2  -2  12      401.18      374.58     32.35 o 
   3  -2  12        7.39       -4.98     11.80 o 
  -4  -1  12      966.24      909.13     49.72 o 
  -3  -1  12      184.07      159.51     21.47 o 
  -2  -1  12       89.56       72.97     13.99 o 
  -1  -1  12      125.31      114.50     21.50 o 
   0  -1  12      859.47      918.68     64.50 o 
   1  -1  12     1329.89     1338.40     59.01 o 
   2  -1  12      102.43      109.18     18.82 o 
   3  -1  12       34.93       35.03     15.00 o 
   4  -1  12       60.55       32.46     18.77 o 
  -4   0  12      282.40      308.85     28.85 o 
  -3   0  12        8.30      -11.87     11.87 o 
  -2   0  12        1.54        0.26      8.79 o 
  -1   0  12      366.19      366.63     34.01 o 
   0   0  12      497.36      541.93     36.92 o 
   1   0  12       61.23       41.19     18.10 o 
   2   0  12      143.35      131.93     20.71 o 
   3   0  12      202.37      220.50     28.99 o 
   4   0  12      232.01      168.37     54.13 o 
  -4   1  12      199.43      222.70     30.52 o 
  -3   1  12      319.51      326.96     29.15 o 
  -2   1  12        0.02        2.58      9.15 o 
  -1   1  12       19.70        2.07      8.61 o 
   0   1  12      537.66      549.68     36.57 o 
   1   1  12      860.91      865.80     46.79 o 
   2   1  12      747.33      733.76     43.83 o 
   3   1  12       54.97       59.60     17.78 o 
   4   1  12      105.13      112.64     38.84 o 
   5   1  12      383.77      402.40     52.27 o 
  -4   2  12      769.46      839.15     57.25 o 
  -3   2  12       34.40       26.72     18.96 o 
  -2   2  12       93.58       94.47     15.75 o 
  -1   2  12      286.69      333.78     25.45 o 
   0   2  12     2186.18     2234.84     58.38 o 
   1   2  12      129.23      123.94     19.19 o 
   2   2  12        9.62       19.55     16.48 o 
   3   2  12      196.41      205.38     28.34 o 
   4   2  12     1562.57     1489.28     95.05 o 
   5   2  12      546.74      631.49     49.06 o 
  -4   3  12       71.43       84.00     17.10 o 
  -3   3  12      178.21      168.65     23.37 o 
  -2   3  12      244.41      269.73     23.38 o 
  -1   3  12      389.54      361.06     26.65 o 
   0   3  12       14.40       27.24      9.02 o 
   1   3  12      602.19      659.58     40.15 o 
   2   3  12       30.79       12.55     12.69 o 
   3   3  12       58.94       39.98     18.54 o 
   4   3  12       83.59      128.26     23.73 o 
   5   3  12      137.60      127.42     23.31 o 
  -3   4  12      127.56      122.98     20.32 o 
  -2   4  12       17.33       33.69     13.37 o 
  -1   4  12      697.64      700.50     38.95 o 
   0   4  12      945.05      967.48     48.40 o 
   1   4  12      597.48      572.18     32.03 o 
   2   4  12        2.62       -3.82     17.59 o 
   3   4  12       84.88       54.33     21.09 o 
   4   4  12     1093.41     1213.13     67.20 o 
   5   4  12      583.62      567.24     54.61 o 
  -3   5  12       12.86        9.63     11.68 o 
  -2   5  12       99.81      105.61     19.06 o 
  -1   5  12      870.19      898.32     48.83 o 
   0   5  12      153.63      138.53     19.96 o 
   1   5  12        1.78       -3.76     10.27 o 
   2   5  12       22.51       18.15     16.05 o 
   3   5  12      643.53      582.59     67.90 o 
   4   5  12      850.71      886.35     57.32 o 
   5   5  12        0.05        9.36     13.66 o 
  -2   6  12       32.64       29.63     14.50 o 
  -1   6  12       23.76       48.46     14.98 o 
   0   6  12      575.14      525.52     44.05 o 
   1   6  12      346.01      370.67     35.64 o 
   2   6  12      255.66      240.37     23.68 o 
   3   6  12        0.09      -16.92     16.92 o 
   4   6  12      135.17      128.74     24.11 o 
   5   6  12      633.12      600.86     48.32 o 
  -1   7  12      953.25     1059.36     62.68 o 
   0   7  12      190.96      215.26     28.30 o 
   1   7  12        0.32        2.01     12.08 o 
   2   7  12       15.73       13.28      8.56 o 
   3   7  12     1028.53      882.21     70.79 o 
   4   7  12      471.60      532.45     54.99 o 
   0   8  12      180.79      176.67     23.47 o 
   1   8  12        0.50       -0.90      9.10 o 
   2   8  12       97.65      116.62     20.77 o 
   3   8  12      474.42      458.35     41.56 o 
  -1  -2  13        4.46        2.12     12.62 o 
   0  -2  13      331.13      297.70     35.36 o 
   1  -2  13      427.64      378.91     33.36 o 
  -2  -1  13       19.13       36.95     22.61 o 
  -1  -1  13      672.61      650.08     60.96 o 
   0  -1  13      437.88      436.06     38.52 o 
   1  -1  13      133.71      122.18     19.95 o 
   2  -1  13       10.33        4.88     12.12 o 
  -2   0  13       54.08       28.45     13.39 o 
  -1   0  13      314.82      355.60     37.13 o 
   0   0  13       82.25       44.60     14.44 o 
   1   0  13      102.55       61.82     14.88 o 
   2   0  13       10.40       -0.91     11.53 o 
   3   0  13      150.73      133.56     25.29 o 
  -3   1  13        7.17       -5.96     10.09 o 
  -2   1  13        8.80       13.31      9.49 o 
  -1   1  13      551.11      528.16     35.24 o 
   0   1  13     1150.79     1237.66     58.61 o 
   1   1  13      162.04      183.16     23.58 o 
   2   1  13       18.81        2.08     11.22 o 
   3   1  13      111.86      153.36     25.88 o 
  -3   2  13       26.10       12.35      9.88 o 
  -2   2  13      450.17      485.96     32.22 o 
  -1   2  13      494.81      471.26     36.68 o 
   0   2  13       81.02      125.08     22.47 o 
   1   2  13        8.34      -11.83     11.83 o 
   2   2  13       84.53      116.53     21.63 o 
   3   2  13     1385.41     1311.20     71.58 o 
   4   2  13       67.03       47.81     23.58 o 
  -2   3  13      178.69      184.71     20.83 o 
  -1   3  13      101.42      111.87     16.79 o 
   0   3  13      601.18      612.89     41.11 o 
   1   3  13       13.81       32.27     15.72 o 
   2   3  13        8.52       -7.70     20.10 o 
   3   3  13       27.16       46.76     46.55 o 
   4   3  13      389.03      369.12     38.38 o 
  -2   4  13      391.22      393.68     34.12 o 
  -1   4  13      756.33      787.42     40.36 o 
   0   4  13      339.48      333.06     29.72 o 
   1   4  13        8.35       17.93     16.25 o 
   2   4  13      305.72      312.74     34.56 o 
   3   4  13      611.32      530.34     56.58 o 
   4   4  13      789.95      800.14     60.03 o 
  -1   5  13        2.07       -2.68     10.76 o 
   0   5  13       13.08       17.44     11.17 o 
   1   5  13        1.56      -16.04     16.04 o 
   2   5  13      454.00      496.30     52.03 o 
   3   5  13      104.08      113.99     24.59 o 
   0   6  13      120.04      121.58     20.34 o 
   1   6  13        1.43       -0.03     11.97 o 
   2   6  13        3.02        0.84     16.60 o 
   3   6  13      674.90      617.98     49.31 o 
   0   2  14      123.66       52.39     21.07 o 
   1   2  14       47.69       36.28     14.53 o 
   1   3  14        2.25       14.81     14.48 o 
                                                 
